# Supplementary material for: Discovery of a small molecule that selectively destabilizes Cryptochrome 1 and enhances life span in p53 knockout mice
Source: Nat Commun. 2022 Nov 8;13:6742. doi: 10.1038/s41467-022-34582-1 (PMC9643396; doi:10.1038/s41467-022-34582-1)
Supplement: Supplementary file 4 — Source Data [file 41467_2022_34582_MOESM4_ESM.zip]

Archive with 4 entries (4 files):
- residue_chi1.py
- __MACOSX/._residue_chi1.py
- SourceData.xlsx
- __MACOSX/._SourceData.xlsx
