# Supplementary material for: Discovery of a small molecule that selectively destabilizes Cryptochrome 1 and enhances life span in p53 knockout mice
Source: Nat Commun. 2022 Nov 8;13:6742. doi: 10.1038/s41467-022-34582-1 (PMC9643396; doi:10.1038/s41467-022-34582-1)
Supplement: Supplementary file 4 — Source Data [file 41467_2022_34582_MOESM4_ESM.zip › residue_chi1.py]

from __future__ import division
import numpy as np

atom1_list=[]
atom2_list=[]
atom3_list=[]
atom4_list=[]

with open('residue.pdb') as f1:
        for line in f1:
                line=line.split()
                if len(line) > 1:
                        if line[2] == "N":
                                atom1_list.append([float(line[6]),float(line[7]),float(line[8])])
                        elif line[2] == "CA":
                                atom2_list.append([float(line[6]),float(line[7]),float(line[8])])
                        elif line[2] == "CB":
                                atom3_list.append([float(line[6]),float(line[7]),float(line[8])])
                        elif line[2] == "CG":
                                atom4_list.append([float(line[6]),float(line[7]),float(line[8])])

atom1_list = np.asarray(atom1_list, dtype=np.float32)
atom2_list = np.asarray(atom2_list, dtype=np.float32)
atom3_list = np.asarray(atom3_list, dtype=np.float32)
atom4_list = np.asarray(atom4_list, dtype=np.float32)

def dihedral_list():
    dihedral_list=[]
    for fr in range(len(atom1_list)): 
        vector1= atom1_list[fr]-atom2_list[fr]
        vector2= atom2_list[fr]-atom3_list[fr]
        vector3= atom3_list[fr]-atom4_list[fr]

        n1= np.cross(vector1,vector2)/np.linalg.norm(np.cross(vector1,vector2))
        n2= np.cross(vector2,vector3)/np.linalg.norm(np.cross(vector2,vector3))

        vector2_norm = vector2/np.linalg.norm(vector2)

        m1 = np.cross(n1,vector2_norm)
        x=np.dot(n1,n2)
        y=np.dot(m1,n2)

        dihedral = np.arctan2(y,x)
        dihedral_list.append((dihedral/np.pi)*180)
    return dihedral_list

all_dihedral_list = dihedral_list()

for angle in all_dihedral_list:
    print angle
