# Supplementary material for: Discovery of a small molecule that selectively destabilizes Cryptochrome 1 and enhances life span in p53 knockout mice
Source: Nat Commun. 2022 Nov 8;13:6742. doi: 10.1038/s41467-022-34582-1 (PMC9643396; doi:10.1038/s41467-022-34582-1)
Supplement: Supplementary file 4 — Source Data [file 41467_2022_34582_MOESM4_ESM.zip › SourceData.xlsx]

## Sheet: Figure1B
Top Panel						Below Panels
	Bioluminescence (count/sec)					Period (h)
	M47 (µM)					M47 (µM)
time (h)	0	1.25	2.5	5	10	0	1.25	2.5	5	10
0	531.355	588.304	511.435	649.109	387.575	24.5		24.7	25.7	26.6
0.17	556.696	608.647	538.817	673.647	399.015	23.9		24.3	26.8	27.1
0.33	567.249	620.925	549.969	684.978	409.464	23.5	24	24.4	24.4	26.4
0.5	601.338	643.833	576.882	715.512	423.201	23.6	23.8	23.9	25.2	25.5
0.67	615.678	662.804	581.445	731.995	437.428	23.7	24.1	24.1	24.7	26.8
0.83	634.923	685.689	607.086	751.484	451.028	23.6	23.9	24.1	25.2	27
1	653.767	712.06	629.685	779.094	466.382
1.17	693.863	743.22	660.712	812.175	488.097
1.33	707.846	761.137	677.829	843.633	507.908
1.5	751.608	802.405	711.463	871.245	521.354
1.67	768.586	828.419	738.774	912.015	545.778
1.83	797.396	845.975	761.111	927.258	551.061
2	823.709	890.742	794.585	965.084	584.511
2.17	861.546	917.745	824.124	982.806	603.056
2.33	895.729	959.04	868.482	1048.05	629.01
2.5	926.783	981.932	892.922	1057.77	648.829
2.67	972.598	1038.1	935.646	1129.53	677.792
2.83	1039.08	1055.42	1008.68	1149.34	695.668
3	1063.27	1102.14	1023.36	1197.9	721.065
3.17	1120.43	1127.2	1085.98	1218.22	740.565
3.33	1137.18	1182.91	1112.77	1278.33	784.486
3.5	1191.11	1213.41	1160.19	1299.68	798.412
3.67	1210.46	1269.05	1189.98	1357.73	839.153
3.83	1256.15	1299.82	1237.28	1395.97	846.051
4	1298.13	1326.43	1267.74	1426.29	882.715
4.17	1341.73	1372.95	1300.24	1488.68	924.244
4.33	1377.93	1418.45	1354.05	1513.88	935.523
4.5	1418.51	1463.68	1389.12	1578.64	972.797
4.67	1458.09	1481.48	1440.31	1594.57	987.833
4.83	1466.26	1540.4	1443.9	1652.76	1031.14
5	1532.09	1558.98	1503.05	1670.18	1042.78
5.17	1556.73	1613.96	1537.63	1729.35	1076.45
5.33	1599.12	1646.08	1577.93	1766.21	1105.84
5.5	1618	1696.64	1609.04	1820.33	1139.56
5.67	1665.74	1718.52	1661.7	1857.57	1156.95
5.83	1735.25	1761.21	1722.47	1882.12	1179.13
6	1765.92	1796.44	1772.34	1926.3	1198.13
6.17	1779.77	1805.03	1776.6	1932.08	1208.79
6.33	1832.76	1862.18	1834.79	1988.25	1248.18
6.5	1833.95	1869.09	1842.46	1996.16	1253.95
6.67	1876.62	1928.65	1881.16	2054.67	1295.2
6.83	1888.23	1935.71	1906.66	2074.86	1307.16
7	1921.8	1996.32	1938.6	2132.01	1336.6
7.17	1949.9	2000.03	1967.25	2132.16	1344.05
7.33	1950.17	2045.91	1974.43	2171.67	1371.76
7.5	1992.45	2051.82	2022.33	2179.91	1380.21
7.67	1994.18	2081.39	2031.19	2199.1	1400.16
7.83	2019.24	2094.31	2059.1	2217.26	1407.95
8	2021.69	2100.59	2066.54	2229.73	1420.03
8.17	2036.79	2137.17	2088.72	2259.62	1434.88
8.33	2053.02	2139.87	2091.08	2263.64	1438.61
8.5	2064.75	2152.68	2123.86	2275.11	1460.58
8.67	2075.84	2155.31	2123.86	2286.5	1460.61
8.83	2075.84	2152.68	2123.86	2275.11	1460.58
9	2082.79	2177.05	2152.35	2295.35	1470.05
9.17	2102.14	2167.62	2158.83	2273.59	1459.5
9.33	2090.1	2183.81	2152.35	2305.31	1478.51
9.5	2100.8	2167.62	2160.77	2283.26	1478.16
9.67	2091.05	2180.36	2163.65	2296	1483.25
9.83	2091.05	2176.11	2163.65	2292.51	1487.29
10	2079.16	2176.11	2160.55	2292.51	1490.77
10.17	2056.74	2167.51	2128.27	2291.12	1487.29
10.33	2077.57	2153.96	2136.28	2287.22	1486.67
10.5	2042.63	2152.35	2114.61	2273.71	1475.3
10.67	2040.56	2141.87	2096.23	2270.52	1472.62
10.83	2016.18	2138.02	2094.93	2254.66	1472.52
11	2002.6	2101.14	2076.54	2240.96	1459.58
11.17	1996.81	2084.69	2061.93	2220.73	1442.1
11.33	1951.6	2062.01	2026.5	2200.2	1436.35
11.5	1932.08	2034.08	2021.6	2166.43	1428.59
11.67	1890.55	2021.52	1977.88	2149.01	1422.58
11.83	1885.15	1990.66	1959.5	2129.72	1396.41
12	1833.67	1958.68	1931.35	2094.66	1383.52
12.17	1821.24	1945.65	1899.63	2082.74	1379.57
12.33	1768.54	1902.73	1867.17	2045.54	1349.76
12.5	1745.3	1876.53	1842.39	2021.33	1349.11
12.67	1700.75	1821.54	1793.57	1975.66	1312.85
12.83	1679.97	1801.63	1771.93	1944.57	1295.49
13	1621.48	1764.65	1726.2	1900.94	1272.5
13.17	1581.52	1753.75	1688.83	1872.24	1260.04
13.33	1541.82	1683.92	1645.55	1824.06	1231.59
13.5	1503.44	1659.18	1601.13	1803.33	1213.31
13.67	1445.56	1590.71	1550.74	1735.49	1171.43
13.83	1368.09	1565.94	1470.52	1704.96	1152.85
14	1312.48	1533.9	1413.98	1645.35	1133.76
14.17	1276.1	1478.42	1380.06	1610.73	1099.89
14.33	1215.04	1413.54	1313.73	1551.6	1070.54
14.5	1173.71	1389.78	1280.47	1519.03	1048.38
14.67	1125.28	1335.78	1222.65	1453.93	1002.77
14.83	1095.7	1297.97	1197.47	1426.46	987.464
15	1038.57	1227.74	1135.68	1333.93	931.995
15.17	1000.07	1216.49	1084.07	1325.5	927.674
15.33	954.759	1167.15	1041.51	1267.6	895.992
15.5	909.542	1134.85	1001.62	1240.97	878.488
15.67	872.138	1069.88	948.354	1174.65	841.421
15.83	849.275	1034.65	927.175	1130.01	807.75
16	800.885	989.637	872.69	1071.19	773.248
16.17	764.24	956.884	836.298	1053.06	755.264
16.33	718.945	902.337	791.116	995.783	731.379
16.5	689.461	874.285	762.643	961.766	698.459
16.67	647.874	830.876	712.653	916.98	664.061
16.83	591.354	808.402	651.486	888.991	641.35
17	569.57	754.578	624.226	836.682	603.05
17.17	533.39	738.049	587.948	814.231	600.89
17.33	510.96	692.458	564.885	776.111	561.815
17.5	482.483	669.668	525.375	747.012	540.463
17.67	468.375	635.942	499.297	698.574	513.938
17.83	441.85	613.018	478.252	681.633	492.701
18	423.871	576.607	462.567	639.039	465.89
18.1	399.314	534.175	427.472	593.32	431.32
18.27	382.454	507.798	415.746	566.094	407.955
18.6	357.178	482.613	389.771	537.779	390.349
18.77	345.138	469.578	373.049	518.906	370.547
18.93	332.855	442.66	358.007	504.575	353.078
19.1	320.1	439.466	343.44	479.032	336.005
19.27	307.243	415.227	322.952	462.507	321.555
19.43	297.178	394.945	309.514	438.442	314.432
19.6	279.107	381.25	292.23	424.569	297.796
19.77	275.246	368.429	283.749	402.794	283.782
19.93	259.691	354.047	268.925	384.594	266.693
20.1	252.29	346.793	263.463	376.535	256.821
20.27	247.225	330.943	253.134	359.192	247.86
20.43	240.748	321.527	241.94	349.143	234.743
20.6	228.592	316.356	233.068	339.692	225.969
20.77	227.771	304.25	223.695	328.072	217.951
20.93	217.284	295.704	219.3	314.934	211.223
21.1	213.168	290.831	209.348	305.082	201.188
21.27	210.626	285.956	202.217	297.401	192.188
21.43	209.134	277.698	195.976	290.675	185.487
21.6	203.796	272.965	195.031	284.295	178.233
21.77	203.776	266.013	190.507	275.406	171.808
21.93	203.776	265.643	188.608	274.344	166.258
22.1	207.909	259.34	187.19	266.685	161.333
22.27	207.909	254.963	186.473	259.216	152.569
22.43	207.909	252.776	184.68	255.995	147.686
22.63	208.773	252.776	184.624	250.276	144.051
22.77	211.489	252.776	184.624	247.123	141.431
22.93	218.9	255.76	185.878	245.592	137.767
23.1	224.766	255.842	188.813	244.869	137.538
23.27	228.174	258.735	188.942	244.869	131.72
23.43	235.087	258.735	195.739	244.669	128.936
23.6	245.376	260.181	197.622	244.928	127.799
23.77	247.867	265.236	198.707	244.928	125.991
23.93	258.782	265.401	206.552	248.171	125.425
24.1	274.934	271.025	207.485	248.171	124.611
24.27	286.593	277.117	217.267	254.32	123.611
24.43	295.185	289.202	222.321	257.301	122.595
24.6	316.958	291.673	231.939	259.528	122.595
24.77	328.868	304.737	238.961	263.82	122.595
24.93	366.222	312.739	259.44	265.651	121.849
25.1	378.118	323.447	269.5	273.132	121.849
25.27	414.205	334.945	281.223	278.306	122.808
25.43	429.568	353.036	297.392	284.321	124.706
25.6	453.987	365.567	317.677	291.371	125.375
25.93	492.165	388.171	333.597	308.345	125.861
26.1	509.182	397.174	347.584	310.424	125.861
26.27	541.967	419.359	367.956	318.943	130.001
26.43	572.404	436.392	389.257	337.49	132.425
26.6	611.829	454.293	415.05	341.071	133.796
26.77	647.843	474.821	430.674	349.078	134.83
26.93	688.143	507.023	460.761	371.054	140.436
27.1	722.845	528.366	487.643	382.347	141.866
27.27	764.369	555.586	511.499	396.855	146.037
27.43	813.606	587.175	537.733	420.657	148.517
27.6	869.066	602.932	574.656	434.004	150.46
27.77	912.284	643.485	611.124	452.306	155.628
27.93	970.14	678.231	646.659	475.494	161.322
28.1	1074.05	714.317	715.205	493.41	166.731
28.27	1123.2	752.467	754.987	518.63	174.449
28.43	1189.87	788.14	798.364	549.135	176.68
28.6	1243.68	827.227	842.593	568.39	182.583
28.77	1313.19	863.702	902.276	582.784	188.718
28.93	1377.86	915.365	933.839	622.314	198.579
29.1	1422.51	948.177	979.657	647.88	202.9
29.27	1491.09	1007.51	1028.28	684.974	211.358
29.43	1574.06	1055.89	1083.24	711.847	217.348
29.6	1628.08	1139.19	1138.52	771.558	233.749
29.77	1706.15	1202.56	1195.27	811.65	244.049
30.1	1754.99	1263.8	1235.71	847.32	255.895
30.27	1813.13	1318.51	1292.05	875.821	263.841
30.43	1872.58	1375.86	1342.01	925.078	272.52
30.6	1964.44	1431.38	1410.39	961.865	285.359
30.77	1995.88	1471.71	1459.66	981.829	292.944
30.93	2092.3	1540.71	1525.95	1031.38	312.544
31.1	2135.18	1608.81	1576.32	1085.53	321.495
31.27	2190.38	1672.54	1637.9	1128.06	334.686
31.43	2257.61	1727.61	1681.48	1165.54	344.174
31.6	2313.7	1791.69	1746.56	1208.75	358.166
31.77	2348.81	1815.57	1795.71	1232.58	362.13
31.93	2418.3	1903.74	1866.76	1292.3	383.833
32.1	2454.05	1962.21	1899.88	1337.13	395.014
32.27	2538.97	2017.69	2006.24	1379.09	409.392
32.43	2605.39	2084.02	2078.61	1435.03	430.712
32.6	2623.17	2115.7	2096.43	1465.37	439.206
32.77	2667.21	2168.44	2172.53	1507.91	449.844
32.93	2678.94	2220.92	2181.5	1560.03	467.072
33.1	2710.02	2285.47	2257.69	1606.57	480.404
33.27	2719.49	2316.97	2274.48	1632.62	494.099
33.43	2710.02	2376.15	2316.66	1690.81	513.348
33.6	2766.45	2395	2337.21	1709.28	526.394
33.77	2737.03	2472.42	2370.04	1789.25	557.578
33.93	2762.39	2516.92	2396.33	1840.01	573.708
34.13	2737.03	2518.65	2410.09	1846.92	580.173
34.27	2761.06	2545.98	2439.96	1903.06	603.248
34.43	2720.71	2569.63	2453.99	1910.07	617.641
34.6	2720.71	2594.91	2463.8	1952.09	636.03
34.77	2714.61	2603.47	2487.19	1969.2	643.877
34.93	2685.16	2610.05	2487.19	2001.91	662.348
35.1	2659.16	2626.9	2482.65	2007.77	672.618
35.27	2610.21	2614.15	2482.65	2049.19	693.786
35.43	2600.12	2634.16	2469.57	2053.08	699.872
35.6	2557.79	2614.15	2469.64	2071.53	719.424
35.77	2525.18	2622.41	2468.65	2096.31	724.953
35.93	2477.13	2608.22	2444.66	2078.53	738.076
36.1	2428.7	2576.81	2430.19	2106.55	743.295
36.27	2419.1	2574.26	2412.19	2099.42	766.6
36.43	2333.08	2521.05	2388.43	2105.32	767.234
36.6	2275.36	2512.34	2355.43	2099.42	784.958
36.77	2208.3	2458.84	2302.47	2101.87	789.553
36.93	2163.09	2436.78	2279.36	2076.64	799.523
37.1	2074.11	2410.51	2222.74	2082.96	802.7
37.43	2034.14	2363.97	2198.52	2076.64	811.422
37.6	1969.48	2337.08	2152.04	2057.7	825.606
37.77	1919.92	2281.78	2115.46	2057.7	831.342
37.93	1841.22	2274.85	2044.38	2023.36	835.489
38.1	1788.3	2191.54	2016.75	1990.62	841.658
38.27	1712.27	2141.18	1936.83	1972.19	841.658
38.43	1665.68	2089.25	1908.45	1951.79	847.909
38.6	1599.21	2030.61	1846.84	1916.87	847.909
38.77	1543.4	1960.38	1798	1880.55	847.307
38.93	1465.31	1904.77	1731.6	1849.87	847.307
39.1	1417.8	1887.27	1703.88	1833.76	843.814
39.27	1337.21	1804.16	1615.53	1785.31	845.715
39.43	1289.97	1742.73	1580.32	1738.23	843.31
39.6	1194.96	1689.17	1486.96	1712.66	839.199
39.77	1133.39	1625.07	1418.89	1666.7	832.82
39.93	1082.9	1575.84	1364.66	1633.78	831.923
40.1	1018.14	1527.41	1304.73	1601.02	825.068
40.27	988.182	1469.26	1259.86	1553.68	821.814
40.43	922.456	1404.47	1196.77	1519.11	815.995
40.6	901.39	1358.24	1170.71	1482.16	809.329
40.77	853.834	1299.61	1117.43	1424.09	795.404
40.93	816.543	1249.08	1073.07	1393.7	793.817
41.1	767.206	1159.11	1014.13	1312.54	778.239
41.27	732.906	1105.52	983.589	1268.73	766.149
41.6	698.189	1057.98	927.071	1233.6	755.354
41.77	675.319	1013.33	900.9	1187.53	741.67
41.93	638.266	970.299	870.078	1146.86	731.408
42.1	616.81	922.245	826.894	1106.63	717.958
42.27	581.311	891.37	788.619	1078.06	701.024
42.43	558.308	853.81	750.018	1037.45	696.117
42.6	533.433	813.511	718.668	998.387	673.12
42.77	515.779	784.824	689.157	958.97	671.808
42.93	494.917	741.345	664.025	929.23	659.01
43.1	476.832	718.796	634.303	890.078	636.394
43.27	456.998	685.773	604.562	861.774	622.037
43.43	440.255	670.222	578.057	839.72	619.643
43.6	430.016	634.477	558.454	805.44	601.402
43.77	406.172	604.772	517.008	787.124	596.172
43.93	396.578	580.016	490.288	750.657	578.666
44.1	384.398	572.723	476.569	733.408	569.204
44.27	374.39	550.686	458.036	703.209	555.725
44.43	369.089	538.432	445.919	684.243	545.086
44.6	363.305	507.896	427.656	651.818	524.205
44.77	360.88	502.197	425.993	644.989	518.768
44.93	363.305	484.927	404.642	620.004	502.334
45.1	363.116	471.932	398.972	603.041	497.559
45.27	364.152	451.604	389.161	576.791	473.091
45.43	364.152	447.894	386.128	561.166	459.768
45.63	364.83	434.147	371.675	540.505	447.656
45.77	368.45	426.879	370.422	529.23	434.121
45.93	373.787	426.22	368.143	522.117	427.444
46.1	381.445	419.379	365.891	511.539	420.258
46.27	391.972	419.139	365.891	496.46	415.096
46.43	402.736	419.139	365.101	491.059	401.6
46.6	414.657	419.139	364.924	483.824	395.535
46.77	419.514	424.356	364.924	477.267	389.537
46.93	441.748	427.548	371.723	471.214	377.038
47.1	455.349	429.532	372.439	467.821	371.196
47.27	480.276	429.72	382.308	459.762	360.288
47.43	498.082	441.652	387.289	458.567	360.137
47.6	521.221	443.778	397.07	452.262	349.587
47.77	542.475	455.705	405.197	452.262	339.462
47.93	555.64	461.302	414.73	455.764	337.433
48.1	589.359	475.505	422.721	459.466	333.4
48.27	616.982	480.268	445.253	460.898	325.851
48.43	641.891	504.421	456.509	463.102	324.974
48.6	686.122	514.459	472.645	463.97	319.229
48.93	707.54	537.195	494.274	474.413	312.759
49.1	749.323	548.978	511.175	476.212	312.415
49.27	781.103	577.186	530.141	484.551	308.77
49.43	838.235	592.039	555.013	493.616	305.983
49.6	863.133	620.736	572.928	511.988	303.244
49.77	915.105	649.654	611.972	516.256	303.304
49.93	961.528	675.87	641.334	532.507	303.304
50.1	1008.96	705.203	666.695	544.082	303.457
50.27	1049.41	738.751	692.668	561.734	303.457
50.43	1107.69	768.082	732.496	586.16	301.319
50.6	1154.73	799.669	770.315	587.628	301.319
50.77	1220.6	845.372	806.964	609.78	304.621
50.93	1281.45	879.894	846.478	632.396	306.417
51.1	1396.76	932.191	921.404	659.878	306.388
51.27	1442.26	966.013	965.551	677.266	308.584
51.43	1530.46	1022.78	1014.41	705.778	309.242
51.6	1588.2	1046.98	1060.35	717.386	311.443
51.77	1663.44	1105.91	1118.37	753.722	316.928
51.93	1718.59	1145.6	1165.4	777.291	318.33
52.1	1800.16	1207.43	1213.84	819.081	326.57
52.27	1825.82	1250.12	1253.92	833.965	326.856
52.43	1926.65	1331.24	1326.89	887.793	338.231
52.6	1979.1	1434.7	1366.67	948.791	350.758
52.77	2080.71	1473.31	1448.46	978.486	351.197
53.1	2125.82	1563.96	1501.49	1033.28	363.89
53.27	2208.13	1612.29	1569.06	1063.67	371.882
53.43	2257.97	1692.14	1615.11	1113.27	379.967
53.6	2326.04	1759.36	1696.36	1150.64	383.078
53.77	2392.32	1806.86	1733.85	1193.69	393.11
53.93	2480.44	1872.87	1827.7	1239.68	399.342
54.1	2534.58	1942.63	1887.35	1280.36	409.488
54.27	2587.14	2028.67	1931.64	1337.34	418.384
54.43	2652.37	2091.52	2025.39	1381.19	431.192
54.6	2708.31	2169.16	2061.47	1438.41	442.313
54.77	2774.72	2194.23	2151.62	1459.34	445.148
54.93	2791.24	2292.03	2202.66	1538.23	464.452
55.1	2885.15	2343.38	2282.72	1575.96	469.442
55.27	2971.76	2425.9	2409.53	1650.12	489.927
55.43	3009.92	2472.28	2456	1676.74	499.828
55.6	3040	2564.39	2522.05	1760.3	515.82
55.77	3067.97	2620.15	2592.08	1807.46	521.959
55.93	3096.48	2659.88	2625.78	1850.82	538.412
56.1	3122.56	2736.51	2711.02	1910.2	555.68
56.27	3152.35	2761.76	2723.72	1955.89	564.732
56.43	3163.4	2853.43	2818.16	2018.67	584.864
56.6	3173.88	2871.43	2830.25	2063.51	595.695
56.77	3199.51	2958.08	2906.29	2162.1	626.898
56.93	3200.13	3041.77	2933.42	2233.34	642.394
57.13	3217.13	3060.11	2991.85	2277.49	655.194
57.27	3217.13	3115.59	3006.43	2341.06	681.36
57.43	3189.86	3165.44	3021.24	2407.17	701.707
57.6	3157.78	3165.6	3061.14	2430.04	711.854
57.77	3172.75	3204.83	3067.27	2499.13	728.354
57.93	3139.17	3210.09	3123	2514.48	738.751
58.1	3125.07	3253.52	3127.62	2585.19	763.818
58.27	3096.8	3261.15	3127.62	2615.11	771.326
58.43	3088.7	3283.09	3151.71	2669.24	795.454
58.6	3033.51	3283.09	3174.85	2711.29	817.048
58.77	3027.16	3285.56	3169.57	2715.01	818.914
58.93	2957.97	3274.15	3197.21	2786.32	848.461
59.1	2940.36	3287.1	3187.68	2787.09	858.183
59.27	2866.5	3273.82	3187.68	2856.28	880.551
59.43	2848.1	3273.82	3184.14	2883.55	899.058
59.6	2820.05	3273.82	3156.85	2904.99	915.025
59.77	2706.51	3243.7	3141.73	2913.74	931.826
59.93	2700.89	3200.93	3104.82	2963.84	952.827
60.1	2618.91	3182.72	3106.24	2978.06	964.973
60.43	2579.64	3148.94	3095.89	2982.7	970.646
60.6	2530.73	3142.77	3063.51	3009.05	994.498
60.77	2440	3114.23	3007.91	3013.86	1016.04
60.93	2406.49	3036.57	2994.7	3018.67	1016.2
61.1	2319.49	3025.2	2942.07	3018.67	1038.54
61.27	2264.12	2971.74	2920.55	3010.44	1050.65
61.43	2194.72	2925.36	2871.63	3010.44	1060.6
61.6	2119.91	2892.59	2791.74	3010.44	1078.53
61.77	2084.12	2817.77	2788.88	3010.7	1079.23
61.93	1995	2783.59	2716.89	2994.68	1095.83
62.1	1945.02	2708.35	2683.6	2979.78	1105.68
62.27	1878.23	2681.24	2620.09	2966.47	1121.29
62.43	1810.58	2618.88	2573.47	2955.42	1124.64
62.6	1689.08	2555.11	2437.71	2929.77	1134.74
62.77	1640.07	2495.05	2405.66	2904.29	1152.26
62.93	1562.13	2403.7	2325.18	2893.67	1153.23
63.1	1519.75	2402.36	2274.77	2857.91	1165.67
63.27	1444.56	2296.59	2202.1	2817.6	1168.67
63.43	1389.07	2265.94	2149.41	2805.24	1178.83
63.6	1345.64	2181.01	2107.11	2752.05	1179.22
63.77	1290.94	2130.89	2034.97	2723.05	1186.35
63.93	1256.32	2061.68	1985.89	2680.99	1191.94
64.1	1192.08	1956.12	1899.41	2615.89	1191.94
64.27	1153.39	1874.41	1862.25	2536.48	1200.13
64.6	1089.38	1815.93	1779.41	2516.1	1198.44
64.77	1071.93	1759.84	1742.84	2458.82	1200.13
64.93	1024.83	1710.81	1685.47	2410.87	1198.44
65.1	984.835	1642.14	1627.34	2372.11	1198.02
65.27	947.565	1590.08	1575.64	2312.58	1198.02
65.43	900.809	1540.68	1501.8	2283.72	1198.02
65.6	874.756	1479.2	1471.51	2213.42	1189.56
65.77	838.691	1427.88	1414.89	2179.68	1185.91
65.93	822.361	1378.39	1374.39	2109.71	1175.15
66.1	782.647	1334.89	1312.99	2065.58	1169.74
66.27	763.587	1293.59	1282.68	2020.01	1169.74
66.43	728.998	1251.07	1222.1	1980.96	1169.71
66.6	713.217	1190.98	1182.85	1919.99	1157.84
66.77	671.981	1163.69	1109.19	1876.83	1154.48
66.93	662.153	1118.96	1082.55	1822.73	1143.53
67.1	644.605	1090.05	1025.45	1778.62	1143.39
67.27	627.077	1062.36	990.852	1739.35	1131.06
67.43	613.303	1011.19	963.461	1685.3	1120.64
67.6	609.047	999.67	933.171	1643.4	1118.17
67.77	595.421	954.681	904.212	1583.83	1090.08
67.93	591.706	929.668	883.838	1554.74	1085.48
68.1	590.474	890.237	845.013	1484.93	1078.28
68.27	580.534	845.594	831.086	1407.91	1050.39
68.43	585.832	842.827	803.281	1380.08	1048.34
68.63	583.88	815.868	790.784	1319.68	1029.72
68.77	585.546	797.728	760.172	1312.29	1025.23
68.93	585.546	780.514	755.076	1262.62	1001.54
69.1	586.68	770.943	729.42	1227.48	998.464
69.27	600.674	754.18	716.994	1195.87	983.927
69.43	603.373	746.121	711.024	1179.09	982.891
69.6	616.354	731.65	707.232	1132.27	954.497
69.77	626.771	727.352	687.845	1114.9	948.803
69.93	640.639	723.365	684.231	1066.87	928.028
70.1	646.989	718.912	681.191	1064.72	927.55
70.27	674.096	719.402	676.354	1033.26	906.61
70.43	687.829	718.912	672.239	1020.37	905.2
70.6	715.541	719.402	669.649	977.989	886.689
70.77	726.602	721.353	672.239	973.797	879.901
70.93	751.717	725.339	670.793	940.707	856.827
71.1	766.877	734.813	677.731	931.355	853.778
71.27	806.009	742.841	686.538	924.511	835.622
71.43	824.069	757.015	687.368	906.594	832.403
71.6	856.53	757.245	705.102	884.589	810.333
71.93	882.859	775.459	709.25	879.424	804.251
72.1	918.2	784.922	728.993	864.913	785.983
72.27	942.925	804.542	732.472	862.737	784.505
72.43	993.96	810.867	751.898	850.189	762.377
72.6	1023	834.618	768.506	850.189	762.147
72.77	1076.37	859.044	791.253	850.189	748.303
72.93	1102.53	879.708	805.141	843.065	744.65
73.1	1143.94	903.217	821.467	843.065	727.948
73.27	1182.78	940.743	847.963	843.411	725.113
73.43	1232.58	961.044	875.414	843.933	707.695
73.6	1271.75	984.608	899.355	844.938	702.668
73.77	1326.42	1015.08	931.265	861.413	693.435
73.93	1369.65	1047.33	960.826	862.62	684.727
74.1	1458.87	1076.44	1012	872.635	682.023
74.27	1514.6	1121.97	1046.34	878.522	673.44
74.43	1577.09	1157.26	1091.65	887.089	664.796
74.6	1607.46	1180.62	1126.77	892.385	659.472
74.77	1682.16	1224.35	1176.62	912.774	657.311
74.93	1728.67	1259.41	1208.78	918.551	645.236
75.1	1781.19	1318.76	1245.67	951.046	645.046
75.27	1807.05	1352.2	1280.7	951.385	633.526
75.43	1887.39	1407.47	1333.89	996.467	630.196
75.6	1921.18	1492.78	1363.2	1019.17	630.079
75.77	2006.4	1527.51	1431.02	1049.62	628.406
76.1	2041.15	1597.36	1458.14	1080.8	627.927
76.27	2090.88	1633.07	1513.21	1102.18	622.432
76.43	2148.8	1692.73	1555.59	1127.97	619.24
76.6	2196.49	1749.13	1615.77	1147.13	619.24
76.77	2242.67	1777.26	1653.83	1181.32	617.932
76.93	2304.02	1844.12	1727.14	1212.61	614.929
77.1	2349.81	1891.62	1767.07	1243.24	617.932
77.27	2367.78	1946.11	1799.76	1290.68	621.39
77.43	2432.84	2001.37	1857.34	1308.92	624.328
77.6	2462.73	2071.55	1903.78	1377.15	624.328
77.77	2542.42	2087.48	1980.53	1382.07	628.973
77.93	2552.58	2160.84	2009.32	1424.48	634.146
78.1	2627.85	2183.64	2091.48	1457.49	635.782
78.27	2680.49	2267.8	2179.54	1519.91	638.718
78.43	2691.41	2294.46	2220.64	1542.7	643.174
78.6	2746.27	2383.28	2292.76	1609.37	650.469
78.77	2757.46	2412.58	2327.62	1635.93	659.908
78.93	2800.62	2448.57	2391.14	1680.18	660.256
79.1	2800.62	2519.09	2433.8	1727.03	667.227
79.27	2825.76	2544.9	2449.64	1764.82	674.649
79.43	2818.8	2610.38	2522.43	1818.85	676.707
79.6	2845.84	2639.72	2542.44	1873.12	685.707
79.77	2860.98	2694.26	2620.76	1931.32	703.826
79.93	2873.24	2776.07	2628.76	2003.67	708.663
80.13	2879.2	2801.86	2687.76	2052.88	724.812
80.27	2879.2	2846.31	2715.03	2106	735.167
80.43	2877.17	2870.95	2752.13	2150.49	740.964
80.6	2875.06	2899.47	2794.15	2199.64	752.989
80.77	2863.84	2938.01	2794.64	2248.2	765.307
80.93	2826.23	2942	2853.32	2265.91	774.075
81.1	2809.18	2968.86	2864.51	2338.2	791.717
81.27	2802.58	2997.47	2883.19	2373.38	795.979
81.43	2802.58	3018.57	2930.92	2442.58	812.285
81.6	2767.68	3019.93	2938.7	2469.57	815.971
81.77	2760.82	3030.27	2956.8	2501.66	830.897
81.93	2703.98	3030.27	2980.07	2566.07	847.229
82.1	2699.18	3053.48	2956.8	2588.03	850.776
82.27	2644.28	3036.07	2988.29	2634.01	873.51
82.43	2579.43	3047.69	2988.29	2664.22	885.063
82.6	2579.43	3047.69	2988.29	2708.78	897.819
82.77	2535.36	3047.69	2987.18	2766.11	924.014
82.93	2510.43	3014.97	2972.1	2796.12	935.939
83.1	2445.86	3014.82	2973.2	2820.22	944.711
83.43	2423.77	2993.72	2945.81	2824.7	952.334
83.6	2379.34	2975.56	2947.14	2894.27	982.12
83.77	2358.35	2974.1	2945.81	2898.46	983.106
83.93	2288.06	2951.46	2938.55	2975.3	1009.14
84.1	2223.58	2933.61	2907.81	2975.3	1018.44
84.27	2187.09	2876.49	2893.16	2975.3	1028.3
84.43	2130.48	2869.93	2851.65	3006.88	1046.12
84.6	2108.13	2805.78	2850.07	3013.53	1054.41
84.77	2032.89	2801.68	2796.16	3036.96	1074.77
84.93	1994.6	2749.56	2784.02	3061.59	1076.38
85.1	1948.99	2743.89	2738.11	3071.63	1097.35
85.27	1888.38	2681.75	2718.62	3078.69	1117.41
85.43	1839.44	2635.38	2669.78	3084.17	1127.03
85.6	1745.13	2606.96	2607.54	3084.17	1143.49
85.77	1676.11	2542.57	2527.43	3080.8	1155.93
85.93	1651.68	2508.93	2514.17	3079.09	1168.34
86.1	1574.59	2452.17	2442.86	3080.8	1176.6
86.27	1542	2423.76	2418.05	3066.01	1197.74
86.43	1496.69	2364.53	2361.95	3076.05	1209.86
86.6	1463.35	2333.03	2323.79	3063.56	1229.09
86.77	1414.05	2279.47	2284.16	3043.33	1229.46
86.93	1367.5	2234.02	2222.43	3035.12	1242.16
87.1	1326.6	2118.3	2197.13	2987.04	1258.66
87.27	1277.32	2078.96	2125.96	2974.15	1275.3
87.6	1239.55	2006.18	2081.02	2945.77	1277.04
87.77	1196.65	1958.85	2025.93	2941.12	1301.45
87.93	1160.37	1908.17	1997.47	2901.16	1305.3
88.1	1117.82	1869.7	1927.04	2888.85	1316.88
88.27	1086.26	1823.74	1890.04	2863.6	1321.56
88.43	1045.24	1780.15	1834.51	2829.34	1338.84
88.6	1024.99	1727.6	1792.68	2780.72	1342.06
88.77	990.838	1693.61	1744.01	2780.18	1345.45
88.93	968.09	1625.44	1710.42	2705.67	1359.69
89.1	929.483	1591.05	1630.93	2695.98	1363.67
89.27	917.858	1547.29	1620.04	2652	1371.23
89.43	877.613	1526.64	1555.99	2635.6	1363.67
89.6	862.016	1456.63	1524.69	2568.59	1383.25
89.77	825.261	1416.59	1453.4	2539.14	1383.3
89.93	798.863	1375.53	1392.01	2483.17	1388.43
90.1	789.33	1344.94	1362.33	2466.93	1394
90.27	764.984	1315.67	1318.82	2411.55	1398.92
90.43	761.729	1285.1	1290.43	2400.06	1400.92
90.6	743.35	1240.66	1251.88	2336.81	1407.48
90.77	739.584	1213.35	1237.24	2307.93	1400.92
90.93	724.203	1175.51	1181.27	2238.09	1414.9
91.1	723.467	1148.44	1168	2214.53	1413.81
91.27	711.313	1096.82	1122.45	2146.88	1413.81
91.43	709.117	1060.24	1092.97	2066.02	1413.81
91.63	709.117	1053.78	1075.18	2062.58	1403.27
91.77	709.117	1011.44	1052.88	1993.06	1412.44
91.93	706.713	1008.49	1017.73	1974.33	1403.27
92.1	706.713	977.944	1007.43	1927.46	1412.44
92.27	711.168	973.143	989.283	1910.69	1400.07
92.43	715.08	949.075	964.147	1862.23	1402.3
92.6	722.548	943.433	948.113	1830.92	1389.86
92.77	733.015	921.674	945.297	1790.33	1389.86
92.93	734.767	906.469	922.264	1744.8	1387.72
93.1	737.298	906.29	892.415	1713.47	1383.75
93.27	758.525	892.827	891.701	1687.7	1387.72
93.43	769.045	888.24	875.22	1657.7	1383.75
93.6	793.833	886.717	869.411	1605.99	1375.19
93.77	805.692	874.658	860.412	1586.5	1361.23
93.93	820.807	878.242	855.998	1534.06	1365.75
94.1	833.706	862.875	854.225	1532.8	1355.72
94.27	855.647	878.242	852.959	1472.99	1339.68
94.43	883.174	878.317	845.148	1467.58	1328.36
94.6	897.564	880.738	845.148	1437.89	1334.53
94.93	926.264	887.86	846.468	1423.15	1326.58
95.1	946.114	889.115	852.518	1395.4	1318.06
95.27	971.796	890.739	854.484	1374.19	1318.06
95.43	995.325	917.581	857.009	1364.35	1307.94
95.6	1034.25	921.265	868.914	1332.53	1304.89
95.77	1048.5	927.384	869.615	1320.61	1292.49
95.93	1098.41	943.254	888.083	1294.47	1282.74
96.1	1104.58	969.86	889.601	1280.73	1282.3
96.27	1153.59	972.62	907.727	1255.19	1258.65
96.43	1170.2	989.618	915.64	1245.9	1258.06
96.6	1222.29	1007.71	942.861	1234.24	1245.18
96.77	1251.21	1026.23	947.968	1220.98	1240.76
96.93	1302.69	1039.72	977.77	1205.88	1221.39
97.1	1370.9	1070.61	1007.34	1200.8	1219.65
97.27	1387.02	1092.15	1013.64	1191.86	1203.72
97.43	1446.74	1117.99	1057.14	1190.08	1195.24
97.6	1477.33	1129.81	1072.73	1184.46	1191.76
97.77	1536.98	1167.58	1109.16	1183.32	1190.48
97.93	1558.56	1181.25	1125.78	1184.46	1171.98
98.1	1608.25	1224.03	1159.12	1174.74	1164.29
98.27	1623.62	1231.81	1181.21	1180.64	1153.8
98.43	1676.87	1282.9	1217.2	1180.64	1144.81
98.6	1718.5	1344.67	1244.67	1184.76	1136.34
98.77	1750.04	1362.49	1279.06	1191.16	1121.31
99.1	1805.33	1413.62	1308.02	1203.74	1109.78
99.27	1830.5	1431.92	1339.01	1210.1	1102.72
99.43	1847.31	1486.38	1363.31	1219.99	1097.24
99.6	1908.85	1508.11	1410.5	1222.1	1094.94
99.77	1940.17	1549.84	1427.84	1238.12	1082.52
99.93	1978.64	1567.75	1475.49	1240.26	1077.52
100.1	2008.9	1622.87	1499.79	1270.33	1070.9
100.27	2050.28	1634.49	1541.73	1271.7	1077.52
100.43	2062.93	1704.53	1578.97	1304.77	1067.43
100.6	2107.17	1705.56	1629.94	1305.25	1061.88
100.77	2132.79	1783.86	1639.97	1341.48	1046.57
100.93	2165.27	1788.4	1693.04	1349.53	1045.79
101.1	2182.58	1844.78	1717.64	1377.43	1042.41
101.27	2228.02	1852.66	1790.45	1388.87	1037.77
101.43	2274.29	1917.57	1843.7	1423.17	1026.93
101.6	2291.18	1939.33	1880.94	1441.36	1031.35
101.77	2297.3	1990.25	1890.91	1478.87	1021.03
101.93	2330.54	2008.43	1956.71	1497.96	1021.07
102.1	2334.7	2050.72	1984.82	1515.96	1020.87
102.27	2342.94	2093.21	1998.75	1550.88	1018.96
102.43	2370.27	2099.1	2064.66	1566.85	1015.98
102.6	2373.1	2163.73	2090.09	1622.44	1003.27
102.77	2392.7	2203.37	2130.97	1648.21	1012.17
102.93	2392.7	2247.63	2169.59	1689.62	1012.17
103.13	2401.08	2261.85	2195.72	1721.24	1012.17
103.27	2396.64	2308.35	2224.77	1756.3	1009.78
103.43	2403.89	2342.01	2247.6	1811.59	1009.66
103.6	2403.89	2344.52	2268.35	1816.45	1009.66
103.77	2403.89	2378.23	2313.1	1854.46	1010.4
103.93	2388.38	2408.27	2315.7	1898.69	1010.4
104.1	2383.51	2417.02	2354.93	1920.14	1016.66
104.27	2377.96	2452.87	2365.06	1971.42	1022.15
104.43	2356.88	2465	2385.86	2004.36	1022.15
104.6	2352.71	2475.53	2404.3	2018.1	1022.15
104.77	2335.05	2501.27	2439.21	2070.3	1029.69
104.93	2320.69	2501.27	2449.61	2103.7	1029.69
105.1	2310.05	2528.72	2464.14	2104.53	1031.92
105.27	2297.51	2533.65	2484.65	2166.71	1039.47
105.43	2259.02	2533.65	2484.65	2202.93	1039.47
105.6	2228.33	2519.84	2484.65	2207.55	1034.02
105.77	2220.3	2519.84	2505.38	2230.28	1034.02
105.93	2191.3	2543.98	2505.38	2312.59	1048.19
106.1	2129.48	2547.12	2505.38	2318.46	1054.68
106.43	2122.95	2543.98	2526.89	2357.04	1061.3
106.6	2108.26	2543.14	2526.89	2387.68	1061.3
106.77	2060.58	2528.5	2490.47	2389.5	1070.69
106.93	2032.01	2518.52	2490.47	2460.54	1072.47
107.1	2006.81	2518.52	2490.47	2466.38	1085.7
107.27	1935.74	2499.97	2477.17	2481.56	1086.83
107.43	1924.55	2478.98	2477.17	2501.5	1091.63
107.6	1909.49	2467.14	2477.17	2537.75	1111.89
107.77	1856.73	2460.78	2454.07	2552.17	1111.89
107.93	1824.09	2427.48	2438.86	2565.66	1118.15
108.1	1803.11	2424.99	2425.7	2594.21	1132.54
108.27	1736.17	2395.82	2387.18	2608.93	1133.79
108.43	1704.54	2355.94	2382.17	2609.48	1142.53
108.6	1647.03	2345.32	2339.9	2655.1	1144.61
108.77	1606.95	2329.17	2318.83	2656.3	1150.36
108.93	1578.21	2274.86	2310.28	2661.28	1159.37
109.1	1528.39	2270.21	2245.24	2688.07	1171.44
109.27	1496.09	2256.58	2239.98	2688.07	1179.84
109.43	1468.24	2196.93	2216.16	2700.36	1181.72
109.6	1434.65	2189.45	2171.6	2723.5	1191.35
109.77	1402.79	2142.82	2153.87	2723.5	1200.47
109.93	1369.08	2086.8	2139.84	2723.5	1205.86
110.1	1317.68	2047.69	2083.78	2715.58	1222.93
110.27	1292.38	2003.2	2059.21	2732.67	1228.72
110.6	1263.93	1983.01	2033.92	2743.93	1244.61
110.77	1234.52	1953.89	2002.51	2743.93	1244.61
110.93	1196.47	1888.01	1945.83	2727.73	1247.62
111.1	1172.01	1879.48	1935.91	2712.35	1276.66
111.27	1143.38	1851.16	1908.35	2712.35	1283.74
111.43	1106.01	1800.41	1851.16	2697.97	1284.93
111.6	1086.88	1762.7	1834.24	2693.3	1289.7
111.77	1070.19	1737.9	1798.21	2685.61	1309.97
111.93	1033.8	1693.9	1753.27	2667.58	1312.1
112.1	1012.78	1663.33	1741.21	2667.58	1316.01
112.27	996.108	1652.51	1698.19	2650.35	1323.14
112.43	958.205	1610.01	1641.05	2632.78	1326.54
112.6	944.658	1565.47	1627.5	2618.77	1328.07
112.77	906.289	1547.39	1553.58	2611.5	1346.56
112.93	889.931	1499.95	1535.54	2567.97	1349.39
113.1	879.144	1462.41	1503.14	2549.79	1350.37
113.27	858.446	1452.03	1460.55	2534.49	1371.94
113.43	849.657	1421.96	1429.43	2522.85	1371.94
113.6	828.351	1363.49	1409.35	2473.04	1377.09
113.77	815.808	1356.61	1381.34	2472.28	1384.53
113.93	812.45	1324.12	1355.83	2454.74	1385.82
114.1	804.67	1296.45	1330.81	2377.73	1387.07
114.27	787.142	1272.17	1291.85	2375.84	1391.81
114.43	787.142	1220.19	1272.92	2318.54	1402.84
114.63	784.038	1203.43	1250.64	2314.79	1406.49
114.77	768.933	1185.14	1222.86	2284.14	1406.49
114.93	768.933	1153.27	1199.05	2227.82	1406.49
115.1	767.725	1147.38	1180.74	2223.65	1411.99
115.27	766.059	1123.23	1149.77	2194.95	1411.99
115.43	760.757	1100.45	1139.79	2154.75	1411.99
115.6	766.059	1096.52	1110.94	2149.18	1423.1
115.77	770.637	1071.96	1101.75	2110.57	1427.7
115.93	770.637	1069.12	1090.75	2074.41	1428.09
116.1	772.278	1045.32	1058.86	2054.87	1427.7
116.27	786.197	1030.13	1051.01	2005.47	1433.59
116.43	786.197	1027.39	1044.85	1997.21	1433.59
116.6	787.816	1026.28	1019.92	1970.17	1433.59
116.77	801.6	1006.46	1011.37	1917.66	1428.76
116.93	805.221	1000.71	1005.79	1899.95	1422.65
117.1	817.543	988.444	1000.2	1858.68	1417.24
117.27	829.832	988.444	993.883	1834.38	1417.24
117.43	835.712	985.167	979.25	1830	1417.24
117.6	858.505	973.567	973.667	1780.26	1420.62
117.93	862.072	968.672	968.36	1762.57	1412.94
118.1	880.395	973.567	962.919	1745.8	1420.47
118.27	884.213	976.823	962.919	1710.87	1412.94
118.43	899.215	976.823	960.447	1682.68	1402.84
118.6	926.358	980.273	950.024	1654.9	1402.84
118.77	934.431	986.599	960.447	1647.9	1402.84
118.93	967.452	989.947	963.252	1608.13	1407.29
119.1	978.09	1003.94	963.252	1602.91	1397.16
119.27	984.411	1005.88	971.987	1576.24	1397.16
119.43	1021.45	1014.03	964.502	1544.21	1397.16
119.6	1026.61	1020.83	975.158	1538.49	1392.33
119.77		1026.37		1511.19	1392.17
119.93		1045.33		1500.34	1371.71
120.1

## Sheet: Figure1C
Top Panel						Below Panels
	Bioluminescence (count/sec)					Bioluminescence Intensity (counts/sec)
	M47 (µM)					M47 (µM)
time (h)	0	1.25	2.5	5	10	0	1.25	2.5	5	10
0	229.113	155.084	148.596	103.528	96.388	171.343	98.1709	138.664	104.807	92.4056
0.17	213.335	153.354	142.497	100.759	84.981	166.836	99.6335	135.153	99.8229	101.072
0.33	210.908	124.172	140.857	88.8767	77.291	164.56	103.245	140.825	105.598	99.8456
0.5	197.15	134.69	135.445	84.749	74.8477	163.054
0.67	192.079	117.371	133.486	90.8793	73.53
0.83	193.619	111.678	134.094	83.09	73.349
1	187.82	107.49	137.226	82.5097	72.1963
1.17	183.448	109.977	135.229	81.928	71.773
1.33	185.075	107.79	134.1	80.429	70.9027
1.5	180.955	104.926	140.006	79.7797	71.7947
1.67	181.165	103.843	134.275	80.236	72.2743
1.83	196.695	103.411	135.458	78.3217	72.2987
2	177.636	100.965	134.163	78.4083	70.8597
2.17	174.549	101.022	132.282	77.0667	70.764
2.33	174.26	99.221	131.188	76.579	70.9137
2.5	171.153	97.439	130.424	76.523	70.2003
2.67	172.312	97.41	130.577	73.9247	70.379
2.83	169.234	95.9157	130.094	74.4663	68.1223
3	169.769	94.7663	129.125	74.046	68.1733
3.17	168.85	95.9623	128.549	73.4063	67.9393
3.33	166.813	105.248	130.344	72.577	68.194
3.5	168.452	95.265	129.059	72.8867	67.3727
3.67	166.059	94.79	127.898	73.381	67.461
3.83	165.25	93.1787	127.247	73.317	66.7817
4	166.507	93.2557	128.558	72.9017	67.029
4.17	167.389	94.717	129.75	72.774	67.074
4.33	166.712	92.928	130.104	73.856	67.755
4.5	166.36	96.1803	129.79	73.043	79.841
4.67	167.646	94.4827	130.401	72.805	69.3217
4.83	166.059	95.209	130.274	74.8173	68.5943
5	167.705	95.2497	131.729	74.579	67.9197
5.17	168.492	95.5477	130.597	74.8577	68.3937
5.33	167.935	96.784	130.331	74.6563	69.279
5.5	170.884	96.9183	131.526	74.4747	68.907
5.67	169.786	96.2757	130.182	75.9963	68.6057
5.83	169.505	96.1573	130.407	76.075	69.9827
6	170.126	98.3527	131.947	75.003	69.2273
6.17	169.432	96.389	131.472	76.311	70.0243
6.33	169.354	99.349	132.728	75.922	69.8263
6.5	171.025	98.5483	131.598	76.8927	70.211
6.67	171.941	99.2343	134.713	75.8213	70.6333
6.83	169.887	98.5563	132.807	78.3583	70.235
7	170.737	99.5937	133.423	77.3673	71.087
7.17	171.294	99.4353	131.709	77.974	71.6087
7.33	170.8	99.4043	131.09	78.6947	71.2147
7.5	170.483	98.081	134.012	76.8463	71.3357
7.67	172.548	100.45	133.856	77.8517	71.51
7.83	171.502	98.6693	133.052	78.924	69.761
8	172.387	99.5107	132.901	77.3293	70.8227
8.17	171.335	98.5703	132.637	77.41	70.5367
8.33	173.001	98.66	132.312	78.731	71.1027
8.5	171.588	98.2583	132.204	78.6067	71.538
8.67	172.097	99.9643	131.714	78.554	71.0263
8.83	173.392	98.947	132.35	77.4863	70.299
9	172.53	99.236	130.412	77.5713	70.0377
9.17	173.43	98.9163	133.37	78.9233	70.8113
9.33	171.903	98.5203	131.309	77.718	70.6333
9.5	172.405	99.8667	134.037	77.2377	69.8997
9.67	170.681	98.319	133.084	77.606	71.0317
9.83	170.599	98.2913	132.661	76.182	69.9987
10	170.96	98.405	134.275	78.5203	69.5687
10.17	171.48	98.8057	131.94	76.426	70.1033
10.33	168.617	96.146	133.032	77.8223	70.1687
10.5	168.041	97.9307	132.366	77.1923	69.061
10.67	168.925	96.992	130.977	76.0697	68.7613
10.83	169.91	97.8843	131.142	77.399	69.8363
11	169.916	97.5007	131.342	75.9177	69.2437
11.17	168.599	95.86	129.227	75.786	69.4417
11.33	167.316	95.3133	130.864	76.6053	67.9157
11.5	167.548	95.5013	131.335	76.017	68.3337
11.67	167.954	95.8883	128.448	75.318	68.7167
11.83	166.552	99.6563	129.673	75.8917	67.491
12	166.261	94.581	130.371	75.4563	67.5137
12.17	165.178	96.0307	128.406	75.5517	67.988
12.33	165.815	95.117	127.803	74.209	67.5093
12.5	165.411	94.6193	130.45	73.489	67.5437
12.67	165.828	94.326	129.713	74.4077	67.3657
12.83	164.957	94.5907	128.266	74.2573	66.9513
13	163.635	93.8917	129.358	74.4637	66.76
13.17	163.859	91.5983	129.842	72.592	65.703
13.33	164.139	93.045	128.826	73.323	66.1853
13.5	163.994	93.4733	127.113	73.2923	65.554
13.67	163.053	92.402	128.546	73.295	64.7053
13.83	161.935	92.6827	127.146	72.9673	64.1263
14	163.52	93.5727	128.238	72.048	64.7587
14.17	161.068	92.2617	126.088	70.8317	64.0663
14.33	161.782	92.5037	127.246	71.7853	64.2493
14.5	159.903	91.9643	127.141	70.2247	64.1113
14.67	161.44	91.925	125.268	71.831	64.001
14.83	159.136	89.9403	126.262	69.8437	64.924
15	160.305	90.259	127.34	71.337	63.3393
15.17	159.568	91.4917	126.251	69.3527	63.1213
15.33	159.029	90.1587	124.176	69.644	62.3933
15.5	160.596	91.4	125.998	70.0853	62.8497
15.67	159.354	90.0787	125.558	69.151	61.856
15.83	158.191	88.7037	126.495	69.01	62.4603
16	156.749	90.7623	124.671	68.1883	61.5527
16.17	157.458	88.7007	125.667	68.1977	61.5097
16.33	156.589	88.6397	126.108	67.8803	60.636
16.5	158.629	87.715	123.707	68.3283	61.9083
16.67	156.239	88.4937	123.7	67.6527	61.1387
16.83	155.926	88.298	122.707	67.0373	59.773
17	156.835	88.2343	122.27	66.925	60.2813
17.17	157.168	88.4147	123.637	67.147	60.456
17.33	156.105	88.0993	123.572	66.5337	61.094
17.5	154.541	87.58	122.359	65.6777	60.0967
17.67	156.648	89.2147	122.768	66.5197	59.1963
17.83	153.971	87.7337	122.7	66.316	59.262
18	153.698	87.5263	123.307	65.9483	59.1237
18.1	154.608	86.418	123.171	66.8397	59.7813
18.27	154.613	88.3117	122.236	65.9347	60.8097
18.6	153.613	86.415	122.024	64.293	58.4417
18.77	155.008	87.7747	122.209	64.795	58.5553
18.93	154.043	86.9697	121.689	65.459	59.2623
19.1	155.072	87.8127	121.015	65.3593	59.3943
19.27	155.069	86.4077	121.743	64.8743	59.061
19.43	155.015	86.5703	120.109	66.108	59.1653
19.6	152.328	86.704	119.689	64.7317	58.7383
19.77	152.036	85.1513	121.901	64.1617	58.835
19.93	149.478	86.4923	121.02	64.2277	58.7313
20.1	152.516	86.2037	120.558	64.4943	58.064
20.27	151.406	85.9487	122.216	64.491	58.2773
20.43	149.471	85.1027	119.012	65.2383	56.7973
20.6	151.868	84.7573	121.056	63.8873	57.4697
20.77	150.384	86.424	119.324	64.8227	58.653
20.93	150.828	85.2933	119.343	64.4297	58.1413
21.1	150.652	85.003	118.561	64.8537	57.49
21.27	148.74	84.3583	118.55	63.9213	57.3863
21.43	149.933	84.985	118.436	64.1643	57.647
21.6	150.777	84.1363	117.925	63.8313	57.5433
21.77	150.713	84.7467	117.665	63.5363	58.2997
21.93	150.709	83.5577	118.663	63.4397	56.9553
22.1	148.852	83.1847	118.693	64.387	57.8873
22.27	148.587	84.2687	119.432	63.677	57.901
22.43	149.134	82.361	118.514	63.7793	57.5043
22.63	147.322	84.23	117.617	62.9877	57.4277
22.77	146.716	84.6547	118.325	63.005	57.513
22.93	148.478	83.3003	118.052	63.6227	57.3727
23.1	147.666	84.458	117.392	64.2187	57.5037
23.27	147.513	83.373	119.606	64.5983	57.899
23.43	146.971	83.1833	116.564	63.2	56.7107
23.6	145.577	83.9597	119.014	63.7177	58.0237
23.77	146.951	84.1697	116.44	63.9937	57.5047
23.93	147.036	82.7747	117.173	61.767	57.239
24.1	145.334	82.659	116.759	64.0793	58.114
24.27	145.389	83.4397	117.043	64.2423	58.1603
24.43	146.864	82.7777	116.554	64.3013	57.8533
24.6	144.465	82.5253	115.089	63.384	57.0613
24.77	144.124	81.8073	117.776	63.215	58.9687
24.93	144.6	81.0253	116.313	62.8873	58.5537
25.1	144.284	82.5213	116.566	63.0013	57.831
25.27	146.094	82.302	117.666	62.7653	58.649
25.43	145.391	82.783	117.058	64.1493	57.2747
25.6	144.293	80.7027	117.351	64.297	58.9573
25.93	145.39	81.1813	117.008	65.211	57.733
26.1	145.237	81.716	116.876	63.653	58.425
26.27	145.519	81.966	116.505	64.6353	59.0263
26.43	144.393	84.241	117.504	64.7907	58.0173
26.6	143.891	82.5203	115.474	64.7877	59.6243
26.77	144.562	82.0843	115.861	64.452	59.7897
26.93	143.538	81.7697	117.869	63.167	59.929
27.1	143.325	81.0543	117.014	65.541	59.908
27.27	144.391	80.6563	116.165	64.69	59.384
27.43	144.129	81.981	117.352	65.3787	60.459
27.6	144.458	80.9013	116.053	64.6033	60.3663
27.77	144.721	81.147	116.923	65.3727	60.284
27.93	141.671	80.737	115.859	65.6333	60.6377
28.1	143.166	81.9993	116.95	64.9637	60.2417
28.27	143.951	81.6517	114.866	65.747	59.4923
28.43	142.681	80.6617	117.127	65.233	60.5537
28.6	143.885	81.127	118.04	65.496	61.4647
28.77	142.545	81.245	116.172	64.166	62.0227
28.93	142.387	82.0427	115.887	66.0027	60.6707
29.1	142.995	81.1283	117.414	66.953	60.8193
29.27	143.867	81.4517	117.27	65.7503	62.1217
29.43	143.065	80.976	118.065	66.8803	61.9363
29.6	144.833	81.544	116.796	66.1567	63.7113
29.77	143.197	81.1053	117.028	66.1063	61.348
30.1	143.541	81.2673	115.631	67.9957	62.175
30.27	143.111	81.0903	117.463	67.149	62.464
30.43	142.721	81.6213	116.19	67.449	62.791
30.6	140.548	82.5893	115.39	67.1663	62.1317
30.77	142.89	81.3703	116.224	66.4457	63.3817
30.93	142.879	81.4443	117.388	68.9047	64.4933
31.1	140.864	81.508	115.673	68.2983	64.961
31.27	142.008	81.7807	117.766	66.8237	64.1103
31.43	141.129	83.205	117.081	67.9837	63.16
31.6	141.29	81.9517	116.482	68.684	64.8813
31.77	143.039	82.3577	117.119	68.3437	63.2253
31.93	142.724	81.8047	117.218	68.5023	64.596
32.1	143.73	82.777	116.895	68.894	64.9983
32.27	142.575	81.4567	116.508	69.7773	66.697
32.43	142.481	82.2557	116.447	68.836	66.167
32.6	143.695	81.638	117.15	69.2867	66.0437
32.77	144.315	81.2497	117.366	70.234	66.5583
32.93	143.943	82.4463	118.562	70.7813	66.5897
33.1	145.058	82.4887	119.96	70.6993	68.756
33.27	144.052	82.933	116.805	71.3443	66.9093
33.43	144.544	83.7237	119.471	71.8877	67.8343
33.6	143.843	82.861	118.169	72.4093	68.0463
33.77	145.82	82.787	118.216	71.4417	69.3347
33.93	144.386	82.0753	120.246	71.8673	69.596
34.13	145.895	82.7853	118.222	71.5047	69.1457
34.27	145.419	84.0383	117.843	72.3353	69.3343
34.43	144.645	82.9513	121.109	72.9763	70.3347
34.6	145.809	83.7953	117.842	72.1903	71.0327
34.77	145.12	84.3917	117.633	72.769	68.9257
34.93	146.679	83.1753	120.303	74.677	69.875
35.1	145.305	84.0187	119.512	73.0207	71.2757
35.27	145.929	83.9287	119.326	74.3193	70.158
35.43	147.951	85.248	121.356	73.7267	73.087
35.6	146.969	84.7843	119.6	73.266	72.9707
35.77	147.197	86.2593	120.092	75.546	73.9007
35.93	148.46	85.4567	119.738	74.7257	72.7717
36.1	145.652	86.03	121.364	76.04	73.931
36.27	146.546	84.4673	121.509	75.632	73.9897
36.43	146.95	85.0727	120.704	76.245	74.2613
36.6	145.971	85.4047	120.788	77.299	74.3373
36.77	148.585	85.332	119.883	77.6723	75.086
36.93	148.885	86.9917	120.305	76.866	74.8657
37.1	147.932	86.3743	121.418	77.6487	75.229
37.43	148.814	85.961	121.43	76.0523	75.379
37.6	147.755	86.8193	122.223	77.717	75.6723
37.77	146.504	86.9473	121.723	77.568	75.1257
37.93	149.065	87.1677	121.847	77.206	77.0683
38.1	148.756	87.5167	121.213	78.5073	76.5873
38.27	148.757	87.383	121.015	78.9017	77.0833
38.43	149.645	86.8163	124.219	79.24	78.2123
38.6	147.882	88.1617	121.77	79.2737	77.6897
38.77	149.936	86.401	122.345	79.677	77.358
38.93	148.871	87.279	122.045	80.7627	78.2903
39.1	148.316	88.049	121.579	80.813	78.3073
39.27	148.733	87.7467	122.621	81.0817	81.3843
39.43	150.043	87.8437	122.201	81.3303	80.8043
39.6	152.554	87.785	122.432	81.5783	78.4683
39.77	151.314	87.4997	122.509	82.9893	81.2963
39.93	149.312	88.0517	122.867	80.9207	81.048
40.1	150.917	88.175	121.316	83.3207	80.9717
40.27	149.096	89.0193	123.88	82.6227	82.1663
40.43	151.733	89.2347	122.766	82.375	82.9503
40.6	152.169	87.7693	124.142	83.259	82.0553
40.77	151.355	88.035	124.19	84.7963	83.0633
40.93	150.729	93.5067	123.496	84.482	84.2333
41.1	151.459	88.6067	125.043	84.6567	84.0043
41.27	150.957	87.9033	123.849	85.6333	85.5777
41.6	151.619	89.03	125.679	85.149	84.909
41.77	149.586	95.9573	124.866	84.9613	85.4007
41.93	151.149	89.4173	124.983	85.8243	86.049
42.1	151.405	89.5553	124.833	86.6067	84.079
42.27	150.613	91.7913	124.02	86.081	86.201
42.43	150.328	92.1007	123.648	86.122	87.298
42.6	151.938	92.2153	123.964	87.875	87.087
42.77	152.867	91.382	123.862	88.4627	88.2543
42.93	153.584	92.2163	125.815	87.3567	87.8763
43.1	152.704	92.0093	124.584	87.32	88.372
43.27	152.572	92.6257	126.433	88.3417	87.65
43.43	152.685	90.936	124.79	88.7327	89.3543
43.6	152.893	92.5403	124.412	88.9767	87.856
43.77	153.477	90.769	125.036	90.8257	89.046
43.93	153.506	92.4663	125.659	90.209	89.72
44.1	153.637	91.7307	127.065	90.2433	89.6163
44.27	150.69	93.6493	125.883	90.409	91.6167
44.43	153.387	92.9957	127.434	91.6197	90.983
44.6	153.065	94.148	124.716	90.2737	91.7933
44.77	156.042	94.0097	126.313	92.075	91.9253
44.93	154.403	93.0657	126.885	92.352	93.5007
45.1	153.982	93.6433	127.985	92.6337	93.462
45.27	154.901	92.474	127.778	91.251	93.4943
45.43	155.871	93.5013	126.7	93.496	93.4263
45.63	155.571	93.015	127.377	91.925	93.5133
45.77	156.65	93.896	125.672	92.8197	94.2463
45.93	153.853	93.649	127.073	92.985	94.058
46.1	155.18	94.542	126.193	92.9237	93.86
46.27	155.885	94.1123	125.557	93.2927	95.2053
46.43	154.088	94.748	125.909	93.968	95.9397
46.6	155.943	94.9267	128.146	94.585	96.001
46.77	156.301	95.5783	128.437	93.816	95.6437
46.93	155.965	96.645	126.862	94.036	97.3713
47.1	157.401	95.241	127.57	94.7273	96.137
47.27	156.703	94.539	127.591	95.0813	97.252
47.43	155.849	95.6757	128.359	95.5653	97.6753
47.6	157.896	95.216	130.011	94.657	97.928
47.77	156.171	96.6	129.703	95.9697	97.234
47.93	157.572	94.2037	128.863	96.1573	97.3607
48.1	158.756	94.4693	129.87	96.625	98.099
48.27	157.911	97.9703	128.892	95.581	98.7213
48.43	157.488	95.5327	129.054	97.5303	99.2353
48.6	155.056	95.3037	129.806	97.4737	99.1227
48.93	157.189	95.4513	129.267	96.2463	100.202
49.1	158.188	97.491	129.197	98.0917	98.2263
49.27	157.424	97.042	130.397	98.5547	100.576
49.43	156.691	98.9187	130.156	98.4717	100.455
49.6	158.902	97.4377	129.054	98.8533	101.215
49.77	157.639	97.2833	129.627	97.6467	101.663
49.93	157.639	97.637	131.364	98.345	99.793
50.1	159.704	97.5097	131.296	99.3777	101.91
50.27	158.861	97.8227	132.483	99.8537	102.818
50.43	159.827	97.3043	129.126	99.6867	99.7133
50.6	159.968	98.4397	131.424	98.7627	101.061
50.77	160.967	96.9567	130.056	100.077	101.906
50.93	160.373	98.5357	131.295	100.349	102.05
51.1	160.391	99.2597	130.66	101.708	103.092
51.27	157.843	99.4473	133.361	99.2223	104.457
51.43	159.833	99.502	132.518	101.256	102.575
51.6	159.686	99.4917	131.996	99.764	103.034
51.77	159.963	99.4387	130.387	101.377	102.839
51.93	161.662	100.212	132.767	100.71	103.164
52.1	162.534	99.5673	132.351	101.603	104.229
52.27	161.4	99.885	132.779	101.136	104.633
52.43	161.751	100.292	133.654	101.911	104.048
52.6	159.671	100.461	132.042	102.792	103.555
52.77	160.421	99.987	131.958	100.705	104.926
53.1	163.515	101.333	132.879	104.278	104.88
53.27	164.109	100.243	131.959	103.22	103.867
53.43	162.9	99.6123	133.669	103.142	106.458
53.6	161.389	101.198	132.457	103.132	105.634
53.77	162.491	101.044	133.148	103.8	105.163
53.93	162.209	100.755	132.92	102.444	104.737
54.1	162.368	101.496	133.174	104.757	105.12
54.27	164.838	101.508	133.599	104.511	104.557
54.43	162.186	101.132	134.229	103.672	105.292
54.6	163.068	101.72	134.331	104.169	105.71
54.77	164.247	100.902	134.803	103.918	103.723
54.93	162.185	100.93	134.569	104.493	105.204
55.1	164.727	100.381	136.552	105.911	106.023
55.27	165.26	99.7397	135.408	105.21	105.854
55.43	165.357	102.334	133.487	104.207	106.223
55.6	164.937	102.431	132.183	106.08	105.889
55.77	164.353	100.744	133.765	105.496	106.392
55.93	164.827	102.631	134.055	105.859	105.194
56.1	165.389	101.974	132.89	106.562	108.22
56.27	166.003	102.263	134.056	105.897	107.094
56.43	165.188	101.146	134.206	105.716	106.951
56.6	165.948	103.098	134.57	106.312	107.489
56.77	164.167	102.95	134.343	106.484	107.233
56.93	165.73	104.021	133.845	107.129	106.948
57.13	167.038	103.069	135.702	107.416	107.24
57.27	166.442	104.173	135.015	107.177	107.595
57.43	168.126	103.599	132.666	106.21	106.861
57.6	167.205	102.449	133.167	108.113	106.309
57.77	167.121	103.131	135.413	106.31	106.04
57.93	168.948	104.536	133.877	107.995	106.122
58.1	167.99	104.121	135.286	107.606	106.211
58.27	166.167	103.238	135.143	108.99	106.854
58.43	166.661	103.022	134.958	108.495	107.362
58.6	167.082	104.077	135.523	109.209	107.814
58.77	167.778	105.325	134.84	106.215	106.809
58.93	167.619	105.073	134.834	108.689	107.087
59.1	167.496	105.173	135.76	109.699	106.937
59.27	168.108	105.216	136.914	110.121	107.28
59.43	167.845	103.989	138.356	106.965	106.724
59.6	168.891	105.618	138.526	109.362	107.295
59.77	167.964	105.319	135.598	108.662	107.432
59.93	169.062	104.054	136.79	108.057	107.668
60.1	168.517	106.466	135.47	108.672	107.176
60.43	168.355	105.548	135.855	109.963	106.952
60.6	168.561	105.464	138.032	109.572	107.444
60.77	170.244	105.726	136.852	110.591	106.941
60.93	169.819	106.119	136.819	109.514	105.609
61.1	169.717	105.335	137.725	110.37	108.114
61.27	170.127	105.245	137.663	111.213	107.395
61.43	170.516	106.213	137.884	111.085	107.459
61.6	170.651	106.637	137.216	109.257	106.877
61.77	170.896	106.485	137.387	110.352	107.433
61.93	170.582	106.471	140.421	112.109	107.746
62.1	170.383	107.184	139.588	111.321	108.727
62.27	171.776	105.869	142.758	111.95	107.885
62.43	172.339	108.074	139.113	109.837	107.605
62.6	172.755	107.28	142.477	112.99	106.799
62.77	171.352	107.228	141.091	116.295	107.164
62.93	172.969	107.631	142.473	111.845	106.784
63.1	172.776	108.28	143.639	112.5	107.229
63.27	171.068	107.661	144.732	113.046	107.871
63.43	171.41	107.156	143.045	112.416	108.209
63.6	171.936	106.805	141.801	111.381	107.19
63.77	173.084	107.5	139.024	111.545	107.688
63.93	173.888	108.451	142.134	110.34	107.709
64.1	172.126	108.198	141.243	112.782	107.15
64.27	172.659	107.508	145.786	112.379	107.433
64.6	174.049	107.112	144.023	112.764	108.523
64.77	174.536	108.558	142.216	113.523	107.015
64.93	176.553	108.705	141.027	112.542	107.668
65.1	174.985	105.742	143.477	113.247	107.283
65.27	175.137	108.427	144.388	113.483	109.269
65.43	175.901	108.067	146.803	111.988	108.596
65.6	175.157	108.743	145.523	113.051	108.142
65.77	174.665	109.967	147.247	113.358	108.309
65.93	176.883	108.964	146.208	113.73	110.151
66.1	175.479	109.502	145.313	113.768	106.986
66.27	173.497	107.99	145.832	113.003	109.374
66.43	175.887	107.82	147.08	112.342	107.478
66.6	176.421	106.568	148.703	114.579	108.018
66.77	177.185	109.271	147.389	113.517	108.158
66.93	175.179	109.049	150.684	114.465	107.923
67.1	176.125	110.171	151.95	113.478	107.078
67.27	176.433	109.865	149.404	113.893	107.459
67.43	175.86	109.407	150.488	114.679	108.091
67.6	177.239	110.623	150.9	112.823	107.731
67.77	176.53	110.073	150.647	114.035	106.132
67.93	176.878	110.28	150.327	114.295	109.364
68.1	177.813	109.725	151.119	114.638	108.795
68.27	178.95	109.536	152.957	114.091	106.927
68.43	175.582	112.127	152.347	113.88	106.418
68.63	178.284	111.2	153.636	114.843	108.1
68.77	179.052	109.782	152.977	114.463	107.476
68.93	177.086	110.203	152.926	115.01	107.862
69.1	179.011	110.654	153.897	113.22	107.656
69.27	177.911	110.114	152.818	113.839	106.352
69.43	177.584	109.571	155.381	114.99	108.243
69.6	177.318	110.083	149.908	113.087	107.149
69.77	178.713	111.546	152.873	113.653	107.817
69.93	177.568	110.521	153.077	114.622	108.967
70.1	179.054	110.539	151.835	115.014	106.794
70.27	179.438	110.838	153.659	115.241	108.527
70.43	178.586	111.578	151.483	116.133	108.367
70.6	177.48	108.909	151.038	113.661	109.245
70.77	180.959	109.902	151.864	114.759	108.292
70.93	181.529	110.41	154.742	114.356	110.241
71.1	179.762	110.855	153.387	114.198	107.703
71.27	180.211	109.912	152.527	115.293	109.161
71.43	179.62	111.894	153.227	115.531	109.702
71.6	178.679	111.75	152.59	114.309	107.995
71.93	180.143	112.056	153.042	114.428	107.53
72.1	177.562	111.217	153.629	113.935	108.121
72.27	178.955	112.096	152.728	114.176	108.267
72.43	178.5	110.509	150.703	116.222	109.76
72.6	178.05	111.154	154.231	115.052	108.721
72.77	180.607	110.355	152.091	114.459	109.021
72.93	178.87	110.884	153.443	115.451	108.577
73.1	180.046	112.077	153.663	116.029	109.494
73.27	178.644	111.006	154.774	115.743	109.119
73.43	179.147	110.241	153.263	116.341	109.516
73.6	179.105	111.448	151.784	115.937	108.693
73.77	180.635	110.849	153.218	115.896	109.112
73.93	179.951	110.777	152.516	114.012	109.739
74.1	180.439	110.645	152.187	116.287	109.011
74.27	178.696	111.241	153.312	114.66	108.843
74.43	179.225	110.12	155.446	115.317	109.322
74.6	180.955	112.488	152.039	115.049	108.594
74.77	181.628	110.717	152.556	116.229	108.833
74.93	178.85	110.506	149.419	116.39	109.343
75.1	178.696	111.355	151.991	115.207	108.48
75.27	177.769	111.314	151.929	115.835	108.307
75.43	179.03	112.689	148.733	117.118	109.802
75.6	179.897	111.719	150.596	116.526	110.346
75.77	178.944	111.707	150.9	116.639	108.614
76.1	179.088	111.366	153.638	118.145	110.783
76.27	178.779	111.737	156.609	116.985	110.908
76.43	179.933	111.472	152.909	116.545	110.952
76.6	181.773	111.901	157.482	117.293	109.677
76.77	180.063	111.855	155.204	118.458	109.403
76.93	179.011	111.691	155.71	117.064	110.166
77.1	178.972	111.151	156.569	117.42	109.683
77.27	179.198	112.739	153.803	118.412	111.671
77.43	179.254	111.427	155.101	116.502	109.31
77.6	178.004	111.517	153.481	119.452	110.402
77.77	178.825	112.406	154.21	118.862	110.816
77.93	179.321	111.399	156.949	118.36	110.673
78.1	178.803	112.016	155.126	118.781	110.077
78.27	180.225	112.22	154.312	118.367	110.61
78.43	180.448	111.018	158.486	119.684	112.099
78.6	180.378	111.281	154.192	118.574	110.715
78.77	180.565	112.732	156	119.512	110.454
78.93	180.258	112.053	154.776	118.672	109.631
79.1	180.756	112.241	155.062	119.513	111.551
79.27	177.657	112.221	156.535	119.118	109.824
79.43	177.324	114.16	155.372	119.994	111.098
79.6	179.622	112.467	155.446	120.924	111.552
79.77	178.658	114.352	156.471	119.271	110.406
79.93	179.767	110.865	154.453	120.141	111.544
80.13	178.807	112.692	155.24	120.25	111.529
80.27	179.47	111.842	156.402	119.655	110.452
80.43	177.149	112.068	156.104	119.898	110.758
80.6	177.458	112.195	155.921	119.897	112.155
80.77	179.053	110.324	154.047	120.855	112.027
80.93	176.954	112.01	156.222	120.345	111.089
81.1	178.941	111.629	153.616	120.917	111.335
81.27	180.223	112.028	154.917	120.754	112.241
81.43	178.237	112.682	156.35	121.588	112.017
81.6	178.466	111.776	155.534	120.511	111.97
81.77	178.924	110.805	156.654	120.045	112.214
81.93	180.313	112.17	154.732	122.24	112.252
82.1	177.638	111.354	155.549	120.299	111.777
82.27	178.383	111.54	156.324	121.659	111.704
82.43	180.457	112.031	156.551	121.518	112.171
82.6	180.075	111.954	157.761	122.055	113.135
82.77	179.226	112.327	155.504	120.556	113.316
82.93	179.803	112.351	154.65	122.886	111.439
83.1	179.395	111.985	157.203	121.059	110.976
83.43	182.176	111.724	157.154	121.569	112.866
83.6	180.008	112.975	154.791	123.002	113.006
83.77	178.66	111.623	155.324	122.062	113.13
83.93	178.708	112.373	157.261	123.011	112.5
84.1	179.947	112.141	155.39	122.852	113.566
84.27	179.376	111.352	156.818	124.641	111.849
84.43	179.441	112.909	157.031	123.688	112.606
84.6	178.957	111.335	155.971	123.429	111.184
84.77	179.035	112.618	156.069	123.689	114.714
84.93	178.371	112.207	153.681	124.091	112.84
85.1	179.91	111.571	154.653	123.837	113.77
85.27	178.485	112.702	156.428	124.815	113.718
85.43	178.857	112.418	154.494	123.005	114.943
85.6	179.299	109.922	153.945	123.662	113.845
85.77	181.01	111.14	155.615	124.119	113.533
85.93	180.204	111.16	151.664	125.344	113.478
86.1	177.867	112.665	151.113	124.692	115.407
86.27	178.606	112.286	149.391	123.092	113.797
86.43	179.18	111.192	150.06	124.696	114.783
86.6	179.043	111.497	152.331	123.242	113.622
86.77	178.127	111.65	149.816	125.54	114.101
86.93	179.316	112.084	151.96	124.027	114.95
87.1	178.316	111.141	153.408	126.372	114.435
87.27	177.34	111.532	149.502	126.824	114.292
87.6	178.766	111.235	150.37	124.848	114.287
87.77	178.672	110.861	151.544	124.253	114.476
87.93	178.805	111.081	147.856	125.239	115.571
88.1	177.809	111.878	151.659	124.87	116.309
88.27	179.303	112.354	151.139	126.328	114.699
88.43	178.641	112.237	146.587	125.934	115.353
88.6	178.079	110.413	151.591	126.955	114.891
88.77	177.143	110.837	152.306	126.038	114.86
88.93	179.129	110.883	150.583	124.739	115.49
89.1	178.709	111.286	151.57	127.016	114.668
89.27	177.812	109.864	150.118	126.575	115.828
89.43	179.738	112.573	150.676	126.839	116.105
89.6	179.668	109.911	150.701	127.428	115.675
89.77	178.826	110.143	151.637	126.629	115.084
89.93	179.167	111.667	152.493	125.783	116.066
90.1	180.592	112.696	149.914	127.633	115.904
90.27	180.249	111.217	150.5	126.017	115.395
90.43	178.359	111.948	155.714	127.082	115.761
90.6	177.644	110.143	152.677	126.683	117.321
90.77	177.64	111.179	152.65	127.331	116.675
90.93	179.306	110.642	150.28	127.737	116.587
91.1	178.407	110.699	149.018	127.64	116.261
91.27	179.209	109.964	149.634	126.34	115.906
91.43	177.553	110.454	151.604	126.08	116.49
91.63	177.174	110.638	150.47	126.425	115.84
91.77	178.379	110.445	147.26	126.057	115.881
91.93	177.875	109.967	149.688	126.004	116.618
92.1	177.448	110.852	147.003	127.308	115.468
92.27	178.956	110.851	149.184	127.692	115.858
92.43	177.865	107.895	149.882	126.739	115.14
92.6	177.647	110.252	148.592	127.742	116.329
92.77	176.077	110.767	150.588	128.466	115.994
92.93	177.828	110.742	150.111	128.457	117.62
93.1	178.286	109.809	150.978	127.389	117.289
93.27	177.454	110.715	150.282	128.106	116.979
93.43	177.486	110.163	148.917	127.309	115.84
93.6	177.703	110.433	154.378	129.548	117.069
93.77	177.043	109.137	148.411	126.597	117.655
93.93	178.252	109.723	148.232	128.111	118.336
94.1	178.849	110.491	148.181	127.484	118.595
94.27	178.212	109.402	149.643	128.476	116.024
94.43	177.498	109.845	146.657	128.085	117.147
94.6	176.763	109.213	147.734	128.96	117.684
94.93	177.404	108.011	148.853	128.772	117.658
95.1	177.044	110.21	149.506	127.489	116.998
95.27	176.22	109.436	155.932	126.161	119.83
95.43	176.185	110.001	156.333	128.987	116.899
95.6	175.553	108.969	155.798	128.537	117.156
95.77	176.073	108.643	153.208	128.876	118.076
95.93	177.333	108.862	156.348	128.874	120.172
96.1	175.406	110.926	155.767	128.154	119.397
96.27	175.033	108.581	153.392	129.768	117.756
96.43	175.946	108.676	155.188	127.825	119.35
96.6	176.919	111.155	151.121	128.581	120.664
96.77	177.672	109.824	158.229	129.337	119.019
96.93	175.756	108.624	156.543	129.368	120.554
97.1	175.909	109.533	153.733	128.917	118.907
97.27	174.102	109.013	155.974	130.218	118.765
97.43	177.136	107.993	153.156	130.719	118.292
97.6	175.09	109.147	154.144	128.375	118.805
97.77	176.13	110.064	148.326	130.103	119.131
97.93	174.99	107.761	146.426	129.455	119.812
98.1	176.818	107.334	153.833	129.008	120.566
98.27	174.026	108.345	150.288	129.372	119.558
98.43	174.63	108.435	148.001	129.977	119.621
98.6	176.745	108.595	150.032	129.509	120.456
98.77	175.318	108.129	149.076	130.365	120.376
99.1	177.548	107.626	146.952	129.475	119.156
99.27	175.536	108.018	147.434	129.78	120.288
99.43	175.456	108.529	148.175	130.597	120.568
99.6	176.833	108.696	145.906	130.179	121.843
99.77	176.485	108.821	148.509	128.671	120.368
99.93	177.556	108.168	148.02	131.162	120.77
100.1	175.308	106.983	147.482	129.576	120.992
100.27	173.083	108.591	150.024	129.999	119.895
100.43	176.225	108.312	148.343	128.949	121.233
100.6	175.536	106.695	148.52	130.558	120.864
100.77	175.626	109.516	152.228	131.295	120.853
100.93	175.686	108.571	147.606	131.463	122.261
101.1	176.39	108.617	150.749	131.49	121.212
101.27	173.576	108.242	147.955	132.028	121.625
101.43	174.041	107.509	150.627	132.198	122.684
101.6	175.712	106.568	147.893	128.505	121.618
101.77	175.58	106.286	150.563	132.073	121.166
101.93	174.94	107.124	149.694	132.587	121.727
102.1	174.144	107.338	146.07	130.978	122.404
102.27	173.391	106.896	148.699	133.683	123.362
102.43	175.604	108.131	150.701	132.746	123.322
102.6	175.114	106.624	148.153	132.491	122.88
102.77	173.729	106.292	146.311	131.847	122.646
102.93	174.861	107.248	147.49	131.907	121.863
103.13	175.797	107.496	146.477	132.395	122.894
103.27	173.28	108.061	149.941	130.735	121.939
103.43	174.709	106.26	148.479	131.618	122.569
103.6	175.452	106.389	146.288	132.918	123.066
103.77	173.494	107.653	148.709	132.594	123.911
103.93	174.342	107.392	151.995	131.674	123.344
104.1	175.071	105.697	146.389	130.874	123.682
104.27	175.989	105.25	154.029	131.202	123.368
104.43	174.677	108.244	149.289	133.037	123.312
104.6	173.539	107.139	146.277	132.867	125.097
104.77	171.129	105.734	149.7	131.74	123.812
104.93	174.624	107.097	148.875	131.463	124.656
105.1	173.702	105.732	146.878	132.645	124.195
105.27	174.557	106.916	148.112	132.94	123.806
105.43	174.761	105.608	147.478	133.579	124.724
105.6	174.275	106.43	146.253	131.692	122.855
105.77	173.215	106.158	149.744	131.766	123.729
105.93	174.709	106.403	150.052	132.371	124.733
106.1	173.35	106.382	148.433	133.881	122.915
106.43	172.663	104.687	151.711	133.267	123.536
106.6	172.884	105.835	149.814	132.38	124.864
106.77	173.125	105.573	149.371	132.723	124.608
106.93	171.102	105.064	147.152	131.619	125.566
107.1	172.768	106.357	150.59	132.243	125.757
107.27	173.146	104.13	148.753	132.629	124.581
107.43	171.273	104.097	151.414	133.976	124.908
107.6	171.092	104.763	150.885	133.468	125.447
107.77	172.32	104.464	148.273	132.34	125.038
107.93	172.143	105.244	147.66	133.91	124.932
108.1	172.307	105.2	147.911	134.777	125.147
108.27	172.214	104.041	145.469	132.666	125.666
108.43	172.137	105.183	151.457	134.049	125.493
108.6	172.61	103.846	144.846	133.018	126.646
108.77	170.812	104.986	146.837	132.395	125.506
108.93	170.055	105.191	151.574	133.306	126.095
109.1	170.1	105.106	153.651	135.363	127.608
109.27	170.284	104.996	153.148	133.731	125.808
109.43	172.288	104.455	153.949	134.114	126.403
109.6	171.172	104.288	153.639	136.037	125.019
109.77	172.122	104.121	152.257	133.065	123.944
109.93	171.716	105.359	156.484	135.406	127.037
110.1	171.531	104.359	153.505	133.725	125.933
110.27	172.892	105.655	146.646	134.948	126.341
110.6	171.324	102.236	154.588	134.48	127.178
110.77	170.706	104.821	153.809	133.551	127.16
110.93	171.373	103.873	152.989	133.203	126.701
111.1	169.379	103.435	151.832	134.113	126.114
111.27	169.088	103.23	153.625	134.405	126.813
111.43	169.929	104.189	149.471	133.539	126.995
111.6	171.096	105.183	147.097	134.515	128.47
111.77	168.623	102.813	144.768	134.872	126.842
111.93	168.922	102.138	149.12	135.266	126.116
112.1	170.31	102.955	143.561	134.293	125.497
112.27	170.288	102.824	146.71	134.541	126.998
112.43	171.257	102.098	149.598	135.174	127.096
112.6	169.866	102.92	145.46	135.403	126.597
112.77	170.448	103.37	146.745	133.968	128.11
112.93	169.687	103.793	146.569	134.561	129.685
113.1	170.188	103.671	145.528	134.551	128.823
113.27	169.929	102.144	147.772	135.503	126.766
113.43	169.273	103.146	148.299	135.765	127.252
113.6	170.8	103.771	149.594	135.827	126.686
113.77	169.268	102.812	146.701	134.998	129.151
113.93	169.77	101.383	146.727	136.414	129.31
114.1	168.795	102.71	146.542	134.516	127.916
114.27	167.4	102.703	144.927	134.854	127.167
114.43	169.445	102.332	146.494	133.599	129.763
114.63	168.493	103.072	146.65	136.362	128.956
114.77	169.118	102.894	143.932	136.455	129.914
114.93	168.322	101.501	147.153	134.432	127.949
115.1	168.212	101.242	145.408	136.938	128.766
115.27	167.92	102.582	146.881	136.006	128.898
115.43	168.463	101.739	144.579	135.337	127.905
115.6	167.356	102.4	144.124	135.049	127.933
115.77	168.899	102.084	143.86	134.663	130.094
115.93	170.04	102.773	147.218	134.033	128.904
116.1	169.843	101.893	145.965	135.455	128.643
116.27	166.775	102.481	145.714	136.276	128.665
116.43	167.829	101.052	145.704	135.09	130.878
116.6	167.481	100.971	145.204	136.259	130.255
116.77	168.475	101.213	146.397	133.954	129.226
116.93	169.494	100.685	144.632	136.65	131.185
117.1	168.774	99.5783	143.57	134.214	130.239
117.27	169.076	101.786	147.232	135.667	129.745
117.43	166.535	102.21	145.258	134.945	129.575
117.6	168.358	101.655	146.468	135.262	128.714
117.93	167.879	101.625	145.466	134.407	130.804
118.1	165.698	100.615	143.09	135.295	131.287
118.27	165.575	102.027	145.919	136.104	130.509
118.43	167.233	99.0213	144.629	135.693	130.29
118.6	165.855	100.393	144.893	135.859	131.541
118.77	166.047	99.5327	145.156	137.187	131.266
118.93	165.902	101.136	143.977	135.604	129.832
119.1	167.289	101.617	143.354	134.393	129.06
119.27	167.446	99.1827	145.672	136.4	131.337
119.43	167.249	100.79	148.78	135.119	131.761
119.6	166.915	100.3	143.543	136.136	130.799
119.77	165.751	96.9753	144.304	135.401	130.733
119.93	164.605	99.139	150.768	136	130.737
120.1	164.858	100.129	150.406	136.382	130.526

## Sheet: Figure2A
Right Panel				Left Panel
Relative Half Life (CRY1-LUC)					Relative Bioluminescence
M47 (µM)					M47 (µM)
0	2.5	5	10	time (h)	0	2.5	5	10
0.97	0.86	0.84	0.71	0	1	1	1	1
0.97	0.92	0.76	0.78	0.17	0.963471	0.960789	0.958065	0.954472
0.98	0.97	0.94	0.82	0.33	0.93031	0.925289	0.920204	0.913517
1.09	1.02	0.91	0.88	0.5	0.896327	0.889007	0.881615	0.871927
0.99	0.88	0.86	0.87	0.67	0.863585	0.854148	0.844644	0.83223
				0.83	0.833862	0.822589	0.811265	0.79652
				1	0.803402	0.790334	0.777245	0.760256
				1.17	0.774054	0.759343	0.744651	0.725643
				1.33	0.747413	0.731287	0.715224	0.694507
				1.5	0.720111	0.702612	0.68523	0.662887
				1.67	0.693806	0.675062	0.656495	0.632707
				1.83	0.669927	0.650119	0.630552	0.605559
				2	0.645455	0.624627	0.604109	0.577989
				2.17	0.621877	0.600135	0.578776	0.551674
				2.33	0.600473	0.577961	0.555904	0.528003
				2.5	0.578539	0.555298	0.532592	0.503964
				2.67	0.557405	0.533524	0.510257	0.48102
				2.83	0.53822	0.513811	0.490093	0.46038
				3	0.51856	0.493664	0.469541	0.43942
				3.17	0.499617	0.474307	0.44985	0.419414
				3.33	0.482422	0.456782	0.432073	0.401418
				3.5	0.464799	0.438871	0.413954	0.383142
				3.67	0.44782	0.421662	0.396595	0.365698
				3.83	0.432407	0.406083	0.380922	0.350007
				4	0.416612	0.390159	0.364948	0.334072
				4.17	0.401394	0.374861	0.349644	0.318862
				4.33	0.387578	0.36101	0.335827	0.30518
				4.5	0.373421	0.346855	0.321744	0.291286
				4.67	0.35978	0.333254	0.308251	0.278024
				4.83	0.347397	0.320941	0.29607	0.266095
				5	0.334707	0.308356	0.283654	0.25398
				5.17	0.32248	0.296265	0.271759	0.242417
				5.33	0.311381	0.285319	0.26102	0.232015
				5.5	0.300007	0.274131	0.250074	0.221452
				5.67	0.289048	0.263382	0.239587	0.21137
				5.83	0.2791	0.25365	0.230119	0.2023
				6	0.268904	0.243704	0.220469	0.19309
				6.17	0.259081	0.234148	0.211223	0.184299
				6.33	0.250164	0.225497	0.202876	0.176391
				6.5	0.241026	0.216655	0.194368	0.16836
				6.67	0.232222	0.208159	0.186218	0.160695
				6.83	0.224229	0.200468	0.178859	0.1538
				7	0.216038	0.192608	0.171358	0.146798
				7.17	0.208147	0.185055	0.164172	0.140114
				7.33	0.200983	0.178218	0.157684	0.134102
				7.5	0.193641	0.17123	0.151072	0.127997
				7.67	0.186567	0.164515	0.144737	0.122169
				7.83	0.180146	0.158437	0.139017	0.116927
				8	0.173566	0.152224	0.133187	0.111604
				8.17	0.167225	0.146255	0.127602	0.106523
				8.33	0.16147	0.140851	0.122559	0.101952
				8.5	0.155572	0.135328	0.11742	0.0973103
				8.67	0.149889	0.130022	0.112496	0.09288
				8.83	0.14473	0.125218	0.10805	0.0888947
				9	0.139443	0.120308	0.103519	0.0848475
				9.17	0.134349	0.115591	0.0991779	0.0809845
				9.33	0.129725	0.11132	0.0952586	0.0775096
				9.5	0.124986	0.106955	0.0912639	0.0739808
				9.67	0.120421	0.102761	0.0874367	0.0706126
				9.83	0.116276	0.098964	0.0839814	0.0675827
				10	0.112029	0.0950835	0.0804596	0.0645058

## Sheet: Figure2B
Right Panel				Left Panel
Relative Half Life (CRY2-LUC)					Relative Bioluminescence
M47 (µM)					M47 (µM)
0	2.5	5	10	time (h)	0	2.5	5	10
1.2409	1.208	1.139	1.218	0	1	1	1	1
1.1746	1.181	1.187	1.218	0.17	0.967163	0.96927	0.968035	0.966785
0.9596	0.993	1.095	0.857	0.33	0.937244	0.941211	0.938884	0.936533
0.8955	1.144	0.908	0.926	0.5	0.906468	0.912288	0.908873	0.905426
0.8857	1.018	0.901	0.9	0.67	0.876702	0.884253	0.879821	0.875352
0.8437		0.9468		0.83	0.849581	0.858655	0.853327	0.847961
				1	0.821684	0.832269	0.82605	0.819796
				1.17	0.794702	0.806693	0.799645	0.792566
				1.33	0.770118	0.78334	0.775565	0.767765
				1.5	0.74483	0.759268	0.750774	0.742264
				1.67	0.720372	0.735936	0.726776	0.71761
				1.83	0.698087	0.714632	0.70489	0.695155
				2	0.675164	0.692671	0.682359	0.672065
				2.17	0.652994	0.671385	0.660547	0.649743
				2.33	0.632793	0.65195	0.640656	0.629411
				2.5	0.612014	0.631915	0.620177	0.608505
				2.67	0.591917	0.612497	0.600353	0.588294
				2.83	0.573606	0.594765	0.582275	0.569885
				3	0.554771	0.576488	0.563662	0.550956
				3.17	0.536554	0.558773	0.545645	0.532656
				3.33	0.519956	0.542597	0.529214	0.515988
				3.5	0.502882	0.525923	0.512297	0.49885
				3.67	0.486369	0.509762	0.495922	0.482281
				3.83	0.471323	0.495005	0.480988	0.467189
				4	0.455846	0.479793	0.465613	0.451672
				4.17	0.440878	0.465049	0.45073	0.436669
				4.33	0.427239	0.451587	0.437157	0.423005
				4.5	0.41321	0.437709	0.423183	0.408955
				4.67	0.399641	0.424259	0.409656	0.395372
				4.83	0.387278	0.411977	0.39732	0.383
				5	0.374561	0.399317	0.38462	0.370278
				5.17	0.362262	0.387046	0.372325	0.35798
				5.33	0.351055	0.375841	0.361113	0.346778
				5.5	0.339528	0.364292	0.349571	0.33526
				5.67	0.328379	0.353097	0.338396	0.324124
				5.83	0.31822	0.342875	0.328206	0.313982
				6	0.307771	0.332339	0.317715	0.303553
				6.17	0.297665	0.322126	0.307559	0.29347
				6.33	0.288456	0.312801	0.298298	0.284287
				6.5	0.278984	0.303189	0.288763	0.274844
				6.67	0.269823	0.293872	0.279532	0.265715
				6.83	0.261476	0.285365	0.271115	0.257401
				7	0.25289	0.276595	0.262449	0.248851
				7.17	0.244586	0.268095	0.254059	0.240586
				7.33	0.23702	0.260335	0.246409	0.233057
				7.5	0.229237	0.252334	0.238532	0.225316
				7.67	0.221709	0.24458	0.230908	0.217833
				7.83	0.214851	0.2375	0.223954	0.211016
				8	0.207796	0.230202	0.216796	0.204007
				8.17	0.200972	0.223128	0.209866	0.197231
				8.33	0.194755	0.216668	0.203546	0.191059
				8.5	0.18836	0.21001	0.19704	0.184713
				8.67	0.182175	0.203556	0.190741	0.178578
				8.83	0.176539	0.197664	0.184998	0.17299
				9	0.170742	0.191589	0.179084	0.167244
				9.17	0.165136	0.185702	0.17336	0.161689
				9.33	0.160027	0.180326	0.168139	0.15663
				9.5	0.154772	0.174785	0.162765	0.151427
				9.67	0.14969	0.169414	0.157562	0.146398
				9.83	0.145059	0.164509	0.152817	0.141817
				10	0.140296	0.159454	0.147932	0.137106

## Sheet: Figure2C
Left Panel							Right Panel
	Bioluminescence (count/sec)						Period (h)
	M47 (µM)						M47 (µM)
	U2OS CRY1 KO Bmal1::dLuc					WildType	U2OS CRY1 KO					WildType
time (h)	0	1.25	2.5	5	10	0	0	1.25	2.5	5	10	0
0	3334.78	2670.37	2379.91	1917.74	2015.63	414.736	22.9	23.1	21.9	23.6	22.4	24.2
0.17	3393.03	2724.62	2415.97	1956.95	2062.14	429.589	23	22.3	22.2	23.6	23.5	24.5
0.33	3465.9	2793.76	2466.87	2007.82	2127.36	428.255	22.6	22.4	23.3	22.1	23.3	23.9
0.5	3538.49	2865.95	2521.25	2064.4	2196.97	440.162						23.5
0.67	3617.98	2955.88	2555.12	2129.75	2243.65	458.55						23.6
0.83	3708.74	3031.21	2615.85	2185.71	2287.16	470.548						23.7
1	3799.55	3119.23	2678.16	2239.64	2329.51	497.021						23.6
1.17	3895.28	3203.75	2744.47	2298.78	2360.82	530.833
1.33	3988.22	3294.36	2800.92	2347.08	2392.85	552.199
1.5	4100.61	3365.8	2882.7	2402.79	2440.58	582.351
1.67	4289.34	3477.59	2995.78	2492.75	2508.01	598.294
1.83	4416.13	3578.55	3087.93	2552.33	2612.27	619.49
2	4541.68	3665.98	3165.9	2624.62	2705.29	639.885
2.17	4644.89	3767.25	3230.62	2695.83	2804.07	654.223
2.33	4754.63	3867.81	3307.07	2757.49	2862.11	670.345
2.5	4847.93	3938.93	3380.16	2808.66	2917.59	695.751
2.67	4917.46	4022.71	3416.37	2860.09	2950.72	726.327
2.83	5049.99	4102.95	3504.39	2906.42	3006.36	793.179
3	5171.24	4179.28	3578.83	2966.5	3045.41	835.435
3.17	5286.18	4275.97	3661.9	3023.06	3113.24	879.362
3.33	5404.43	4375.71	3746.87	3096.89	3184.86	915.576
3.5	5529.38	4460.35	3821.84	3150.45	3279.18	955.37
3.67	5619.31	4570.3	3888.53	3226.8	3345.32	990.087
3.83	5705.35	4649.43	3945.87	3281.25	3402.85	1017.98
4	5815.16	4735.56	4018.95	3331.97	3460.17	1036.5
4.17	5907.55	4817.75	4080.86	3376.82	3509.66	1061.42
4.33	6010.6	4907.31	4145.37	3423.86	3559.55	1074.12
4.5	6134.71	4951.09	4216.87	3451.19	3599.64	1109.24
4.67	6214.02	5050.78	4272.24	3512.3	3615.75	1179.48
4.83	6311.3	5128.96	4339.85	3557.02	3636.22	1203.93
5	6405.78	5196.84	4397.71	3586.83	3657.21	1272.64
5.17	6489.28	5268.17	4461.99	3611.52	3671.62	1329.24
5.33	6575.48	5332.08	4526.75	3650.23	3686.14	1364.67
5.5	6616.4	5378.44	4541.77	3665.53	3718.33	1402.6
5.67	6700.51	5439.52	4609.86	3694.83	3717.8	1437.99
5.83	6783.24	5489.61	4663.48	3726.46	3742.88	1466.24
6	6855.71	5554.71	4714.6	3741.75	3781.07	1498.18
6.17	6907.23	5609.47	4747.06	3764.34	3806.11	1513.7
6.33	6960.66	5658.91	4774.57	3798.86	3830.67	1517.81
6.5	7015.13	5737.06	4816.79	3833.95	3838.15	1562.37
6.67	7038.15	5756.63	4855.77	3841.92	3884.93	1627.07
6.83	7038.93	5778.29	4838.11	3843.9	3895.61	1726.77
7	7069.12	5816.13	4857.82	3843.51	3905.32	1724.19
7.17	7084.59	5823.51	4878.99	3843.7	3889.06	1782.46
7.33	7078.45	5840.27	4875.29	3841.09	3889.23	1813.83
7.5	7111.11	5881.14	4912.55	3849.32	3880.53	1844.78
7.67	7107.01	5858.01	4922.98	3812.72	3891.74	1878.13
7.83	7070.32	5853.14	4896.76	3796.57	3851.38	1871.25
8	7047.15	5835.21	4901.39	3775.95	3842.09	1888.57
8.17	7026.48	5810.5	4889.45	3745.46	3808.88	1872.48
8.33	6984.36	5794.86	4876.43	3728.8	3775.31	1914.79
8.5	6965.26	5789.07	4879.99	3715.57	3747.84	1970.26
8.67	6933.03	5734.67	4844.24	3671.54	3703.92	2032.55
8.83	6846.88	5692.56	4808.49	3624.12	3653.86	2067.34
9	6784.78	5651.02	4769.2	3600.89	3610.3	2079.11
9.17	6717.51	5600.03	4731.07	3555.93	3563.91	2109.34
9.33	6626.12	5538.83	4689.84	3514.11	3513.94	2110.85
9.5	6573.01	5521.7	4665.32	3493.24	3467.61	2079.87
9.67	6479.85	5433.05	4611.06	3439.26	3430.93	2047
9.83	6388.47	5356.49	4572.7	3386.98	3387.31	2075.57
10	6280.7	5284.96	4517.01	3338.9	3326.39	2144.99
10.17	6180.69	5204.85	4449.73	3272.02	3271.7	2182.82
10.33	6048.21	5125.36	4390.49	3219.77	3212.53	2172.6
10.5	5921.85	5018.34	4316.54	3168.64	3159.04	2136.49
10.67	5793.11	4909.52	4256.81	3087.18	3116.99	2071.29
10.83	5670.03	4807.96	4188.99	3032.41	3070.76	2071.44
11	5550.13	4701.27	4110.37	2966.38	3002.24	2094.71
11.17	5416.31	4590.39	4039.61	2907.59	2941.35	2146.14
11.33	5269.61	4490.45	3946.73	2836.23	2876.03	2133.38
11.5	5186.23	4405.88	3899.53	2797.17	2809.61	2130.93
11.67	5028.88	4289.59	3801.81	2727.51	2777.34	2077.36
11.83	4821.69	4187.52	3661.97	2664.41	2700.94	2007.13
12	4672.1	4067.65	3566.95	2591	2631.1	1962.02
12.17	4526.31	3949.85	3479.6	2519.82	2574.93	1998.1
12.33	4380.58	3836.44	3389.56	2456.73	2499.06	2028.57
12.5	4265.16	3751.13	3327.92	2413.67	2429.67	2001.02
12.67	4136.01	3641.83	3230.26	2350.2	2334.55	1983.91
12.83	4006.23	3525	3156.78	2288.16	2337.07	1918.79
13	3865.47	3417.5	3065.53	2214.77	2271.39	1808.2
13.17	3742.57	3313.54	2968.88	2147.52	2204.43	1820.68
13.33	3615.03	3195.71	2894.07	2088.91	2140.14	1820.01
13.5	3536.15	3134.76	2846.01	2054.93	2077.66	1803.6
13.67	3380.34	2947.37	2732.51	1944.51	2008.45	1763.31
13.83	3286.19	2847.74	2658.72	1876.25	1988.34	1684.53
14	3191.55	2742.55	2593.88	1818.13	1912.33	1644.76
14.17	3089.6	2655.21	2527.26	1764.29	1830.71	1583.64
14.33	2991.52	2559.69	2456.32	1717.86	1776.67	1599.93
14.5	2906.11	2492.8	2384.55	1671.87	1726.42	1582.98
14.67	2784.61	2425.79	2292.64	1630.41	1682.27	1561.9
14.83	2626.68	2340.71	2185.16	1584.06	1625.54	1504.59
15	2526.27	2255.51	2114.73	1533.12	1594.79	1466.73
15.17	2439.36	2171.49	2044.48	1484.07	1557.45	1385.48
15.33	2354.42	2101.25	1989.49	1435.12	1526.45	1331.97
15.5	2270.25	2021.29	1924.29	1385.14	1493.04	1346.19
15.67	2190.05	1972.26	1866.84	1358.44	1459.89	1328.36
15.83	2127	1907.27	1822.69	1312.24	1392.66	1290.17
16	2046.39	1848.43	1757.26	1272.32	1357	1215.06
16.17	1978.22	1786.91	1693.51	1230.3	1310.38	1166.21
16.33	1912.74	1726.57	1640.91	1190.77	1259.51	1102.03
16.5	1858.02	1664.1	1606.11	1151.11	1210.37	1083.63
16.67	1805.65	1590.26	1560.26	1097.8	1165	1081.84
16.83	1758.34	1542.25	1531.02	1063.95	1144.38	1060.55
17	1715.23	1400.21	1489.84	981.715	1107.61	1044.78
17.17	1626.89	1378.06	1425.12	949.271	1069.86	1016.23
17.33	1586.77	1366.47	1378.31	925.612	1031.42	985.511
17.5	1523.44	1368.44	1315.76	928.501	955.644	955.715
17.67	1508.59	1339.17	1299.84	913.435	964.382	905.677
17.83	1483.64	1319.15	1263.5	890.12	965.487	877.581
18	1468.13	1297.88	1261.21	880.076	942.004	860.141
18.1	1457.67	1275.51	1255.86	867.191	921.451	838.325
18.27	1437.96	1245.89	1243.47	847.655	912.052	847.124
18.6	1417.55	1228.62	1219.52	838.413	908.799	836.945
18.77	1378.67	1203.15	1199.59	818.743	901.218	825.195
18.93	1364.13	1176.21	1184.15	805.8	875.506	810.546
19.1	1327.31	1155.69	1152.71	786.354	862.089	787.598
19.27	1297.45	1133.42	1132.58	768.621	840.195	780.721
19.43	1273.47	1109.84	1109.5	752.652	821.108	764.071
19.6	1245.13	1089.08	1088.59	731.116	795.163	730.906
19.77	1221.84	1061.04	1064.72	716.12	773.19	730.456
19.93	1201.76	1044.76	1047.98	701.952	757.503	723.744
20.1	1178.32	1021.28	1032.47	685.925	738.946	708.505
20.27	1159.57	1006.84	1014.31	664.757	713.703	725.254
20.43	1146.73	987.789	1000.48	656.875	699.666	712.115
20.6	1121.35	970.974	981.065	645.322	689.277	724.374
20.77	1107.45	961.756	973.54	636.764	673.557	739.094
20.93	1096.42	956.402	961.612	626.476	672.508	717.953
21.1	1086.49	942.065	947.072	622.362	665.619	750.659
21.27	1082.94	936.813	942.083	614.815	653.674	772.998
21.43	1077.14	928.79	941.464	604.499	649.602	780.227
21.6	1072.38	933.649	933.507	606.305	641.214	794.288
21.77	1073.16	927.285	934.405	603.595	635.437	799.14
21.93	1071.3	926.643	934.027	600.83	637.405	801.114
22.1	1067.64	926.319	931.753	602.769	632.409	806.8
22.27	1076.94	931.45	935.281	601.928	630.152	822.45
22.43	1077.62	935.287	937.92	604.871	625.517	843.979
22.63	1085.27	937.95	946.182	604.789	625.074	878.818
22.77	1101.95	940.768	957.754	605.425	629.398	921.002
22.93	1107.29	949.295	961.912	612.186	621.43	936.565
23.1	1121.14	968.629	974.02	616.659	626.672	962.237
23.27	1142.43	982.097	985.893	622.173	625.369	977.124
23.43	1161.05	995.034	998.668	629.515	635.188	975.388
23.6	1190.46	1014.92	1019.84	643.834	638.501	1007.11
23.77	1212.15	1044.62	1038.6	656.134	646.991	1065.6
23.93	1219.51	1071.69	1048.76	672.513	646.447	1100.11
24.1	1263.03	1090.51	1086.21	685.376	657.381	1128.58
24.27	1293.96	1122.22	1106.59	704.905	669.98	1157.27
24.43	1325.61	1149.09	1132.19	717.686	678.601	1179.67
24.6	1355.61	1168.6	1152.15	729.663	690.756	1191.73
24.77	1389.15	1201.3	1177.94	742.48	704.299	1213.66
24.93	1421.7	1237.1	1204.52	767.505	719.915	1279.09
25.1	1467.64	1265.74	1243.27	788.152	738.479	1349
25.27	1518.18	1297.38	1270.33	803.678	750.868	1371.88
25.43	1559.76	1344.87	1313.35	825.044	774.616	1424.26
25.6	1593.4	1380.14	1340.49	852.017	797.558	1463.42
25.93	1642.9	1410.12	1376.11	871.99	822.592	1480.71
26.1	1688.28	1449.48	1419.01	893.227	840.203	1494.51
26.27	1741.86	1496.47	1460.25	920.552	876.101	1637.12
26.43	1790.27	1541.56	1496.01	947.952	900.385	1706.1
26.6	1845.48	1585.3	1544.94	979.387	935.234	1759.56
26.77	1908.85	1643.18	1591.92	1010.78	964.236	1796.96
26.93	1976.51	1705.92	1637.77	1055.31	998.204	1799.13
27.1	2031.67	1752.26	1690.67	1086.33	1030.94	1843.71
27.27	2078.91	1809.15	1729.56	1131.69	1063.9	1924.03
27.43	2135.36	1859.7	1780.95	1160.38	1108.09	2005.99
27.6	2199.36	1902.24	1828.04	1195.26	1145.15	2076.05
27.77	2257.49	1951.18	1882.91	1229.43	1196.2	2119.31
27.93	2318.36	1982.75	1920.25	1257.72	1235.87	2111.21
28.1	2377.86	2029.82	1961.65	1286.95	1274.35	2167.32
28.27	2453.21	2071.91	2026.59	1322.83	1322.55	2268.85
28.43	2515.65	2112.66	2074.47	1356.07	1361.76	2358.27
28.6	2569.13	2167.55	2116.9	1383.32	1402.46	2410.42
28.77	2622.11	2208.98	2155.3	1412.3	1443.56	2425.62
28.93	2670.87	2238.3	2190.27	1430.01	1480.41	2432.47
29.1	2732.47	2284.74	2245.85	1459.14	1521.48	2468.85
29.27	2773.13	2324.68	2267.3	1488.85	1543.03	2676.99
29.43	2823.38	2360.03	2302.12	1521.5	1587.22	2735.66
29.6	2860.74	2404.87	2336.4	1546.44	1626.54	2806
29.77	2924.06	2441.04	2383.78	1573.32	1670.07	2823.8
30.1	2958.29	2493.84	2412.84	1604.68	1705.97	2815.27
30.27	3000.44	2531.78	2437.68	1638.29	1736.04	2803.67
30.43	3027.26	2553.35	2452.51	1653.38	1763.61	2907.28
30.6	3070.41	2580.08	2480.26	1670.67	1798.28	3009.88
30.77	3098.22	2600.41	2499.21	1684.58	1828.37	3102.15
30.93	3131.56	2617.25	2520.44	1693.62	1863.51	3118.63
31.1	3156.75	2638.23	2539.28	1713.87	1895.29	3155.69
31.27	3173.64	2659.01	2554.03	1724.01	1925.79	3131.57
31.43	3207.11	2661.35	2569.98	1730.96	1954.31	3084.48
31.6	3214.88	2673.05	2585.25	1735.82	1975.55	3135.1
31.77	3231.68	2676.23	2577.49	1740.97	1998.21	3240.15
31.93	3238.35	2681.44	2593.53	1748.69	2017.67	3325.27
32.1	3243.17	2688.02	2591.68	1747.44	2037.95	3367.66
32.27	3248.48	2686.11	2583.29	1743.61	2055.94	3397.64
32.43	3252.42	2684.45	2581.57	1743.52	2066.78	3372.66
32.6	3244.56	2681.12	2576.27	1741.62	2069.22	3351.87
32.77	3234.66	2675.06	2557.27	1733.35	2087.11	3304.02
32.93	3243.25	2682.9	2564.87	1744.48	2086.81	3338.65
33.1	3205.8	2650.5	2537.55	1721.07	2090.68	3386.77
33.27	3196.58	2640.61	2520.12	1714.27	2095.79	3455.93
33.43	3170.29	2631.78	2499.55	1699.46	2093.01	3507.88
33.6	3156.08	2608.7	2472.72	1685.05	2089.49	3492.11
33.77	3119.76	2593.46	2444.42	1667.64	2083.97	3495.14
33.93	3085.44	2560.68	2408.4	1641.71	2065.58	3511.42
34.13	3060.23	2540.14	2388.81	1627.71	2056.48	3497.12
34.27	3051.26	2509.89	2367.68	1616.32	2023.2	3436.18
34.43	3016.34	2487.26	2342.78	1592.18	2014.68	3351.57
34.6	3005.51	2457.96	2319.74	1574.1	1988.87	3319.32
34.77	2983.23	2423.14	2300.27	1559.72	1964.01	3293.97
34.93	2949.06	2389.02	2270.41	1527.76	1934.1	3288.56
35.1	2921.77	2378.99	2236.17	1519.37	1908.81	3294.31
35.27	2889.98	2338.83	2221.78	1510.09	1882.92	3288.25
35.43	2867.71	2307.53	2189.15	1481.19	1854.04	3337.89
35.6	2840.53	2286.21	2166.93	1464.41	1827.57	3309.07
35.77	2798.18	2248.39	2128.43	1451.49	1810.28	3272.51
35.93	2748.18	2217.83	2094.65	1422.41	1793.08	3247.01
36.1	2713.27	2169.66	2061.38	1404.92	1780.83	3216.68
36.27	2670.42	2141.56	2025.36	1378.08	1762.09	3151.88
36.43	2655.29	2102.55	1999.96	1359.01	1743.45	3120.49
36.6	2606.53	2073.84	1964.01	1338.06	1724.78	3053.76
36.77	2564.95	2039.1	1925.58	1313.28	1708.91	2980.57
36.93	2522.69	1993.04	1886.46	1279.96	1695.14	2929.75
37.1	2482.18	1981.14	1854.28	1269.94	1676.14	2855.8
37.43	2444.19	1944.73	1831.23	1247.28	1655.02	2778.63
37.6	2425.53	1907.94	1797.23	1223.91	1638.4	2739.8
37.77	2362.76	1877.44	1754.66	1198.3	1616.73	2698.24
37.93	2306.15	1848.2	1710.96	1173.06	1594.21	2685.94
38.1	2277.24	1833.52	1685.35	1163.12	1573.95	2683.32
38.27	2274.33	1827.39	1677.97	1165.38	1552.8	2653.92
38.43	2252.49	1788.26	1655.96	1138.24	1520.38	2624.56
38.6	2256.22	1757.03	1656.69	1120.2	1446.83	2610.61
38.77	2173.05	1713.44	1592.63	1088.68	1444.69	2552.11
38.93	2151.98	1710.58	1571.09	1081.22	1441.2	2476.99
39.1	2151.07	1690.11	1567.4	1070.1	1436.91	2450.8
39.27	2118.97	1669.75	1541.5	1058.51	1388.45	2371.87
39.43	2113.49	1659.35	1534.93	1055.83	1351.95	2292.18
39.6	2100.32	1641.35	1529.62	1038.05	1337.45	2266.14
39.77	2057.82	1614.26	1500.22	1022.12	1340.37	2148.82
39.93	2031.47	1590.24	1479.64	1010.28	1343.82	2102.75
40.1	2012.54	1568.15	1457.16	993.08	1334.66	2093.3
40.27	1984.23	1580.64	1431.81	991.5	1328.88	2058.03
40.43	1955.77	1546.51	1413.7	966.18	1313.32	2053.6
40.6	1932.69	1542.14	1396.48	967.413	1306.09	2023.16
40.77	1922.96	1539.5	1380.37	958.005	1289.8	2001.84
40.93	1931.45	1532.21	1395.77	952.653	1272.85	1967.55
41.1	1925.84	1520.18	1389.71	947.445	1252.22	1926.45
41.27	1921.94	1522.34	1383.2	948.74	1236.53	1904.84
41.6	1932.17	1522	1390.38	947.063	1212.15	1856.92
41.77	1928.76	1521.56	1400.52	947.079	1223.18	1826.39
41.93	1936.53	1518.5	1397.63	947.724	1215.52	1773.06
42.1	1940.08	1521.51	1398.56	948.756	1210.91	1748.51
42.27	1938.44	1526.45	1399.23	945.479	1213.95	1705.83
42.43	1960.91	1542	1417.86	957.565	1212.24	1671.87
42.6	1983.8	1561.48	1436.19	969.83	1219.41	1644.31
42.77	2000.46	1595.55	1453.44	986.639	1224.45	1598.26
42.93	1959.34	1574.54	1423.36	973.928	1240.7	1568.54
43.1	1969.66	1553.59	1430.21	960.142	1271.81	1544.03
43.27	2058.07	1640.66	1492.02	1017.49	1300.98	1584.87
43.43	2049.32	1643.03	1495.17	1022.93	1270.06	1569.54
43.6	2103.51	1672.75	1531.74	1045.35	1321.7	1557.88
43.77	2041.82	1679.83	1495.35	1037.01	1299.62	1535.3
43.93	2092.78	1689.76	1527.62	1046.21	1326.39	1470.1
44.1	2158.82	1747.38	1580.12	1092.58	1371.71	1457.13
44.27	2201.3	1776.84	1615.13	1101.59	1408.02	1454.86
44.43	2218.53	1809.06	1630.4	1123.3	1403.24	1458.34
44.6	2267.53	1845.82	1669.22	1154.94	1402.35	1508.88
44.77	2264.07	1862.48	1665	1158.58	1469.61	1494.34
44.93	2299.49	1870.6	1690.65	1166.26	1517.54	1457.72
45.1	2352.07	1931.15	1739.57	1208.88	1559.36	1448.32
45.27	2404.78	1976.52	1783.88	1240.98	1585.91	1461.97
45.43	2480.13	2042.91	1839.25	1282.75	1589	1478.46
45.63	2552.01	2061.64	1892.63	1299.56	1628.53	1464.71
45.77	2593.48	2123.31	1935.02	1332.34	1663.48	1484.11
45.93	2615.1	2151.07	1947.32	1357.54	1731.49	1532.28
46.1	2627.43	2162.31	1967.62	1370.39	1774.34	1519.75
46.27	2681.83	2216.37	2003.56	1407.02	1838.38	1529.33
46.43	2749.23	2283.95	2066.13	1453.7	1889.93	1546.92
46.6	2833.43	2371.83	2123.85	1516.44	1921.38	1569.42
46.77	2925.1	2429.08	2198.89	1556.5	1949.7	1611.56
46.93	2986.17	2469.64	2246.89	1594.9	1976.28	1597.27
47.1	3059.65	2516.11	2302.7	1624.21	2014.76	1640.09
47.27	3112.29	2565.75	2342.62	1665.98	2083.86	1679.28
47.43	3156.59	2614.24	2385.93	1700.44	2153.08	1729.73
47.6	3193.87	2656.7	2413.21	1729.78	2234.2	1696.68
47.77	3230.68	2686.58	2441.02	1754.82	2275.12	1772.92
47.93	3312.89	2734.75	2497.21	1788.16	2360.66	1796.06
48.1	3355.85	2797.5	2541.58	1820.89	2448.35	1790.78
48.27	3412.59	2854.15	2579.87	1871.22	2510.57	1839.08
48.43	3495.96	2914.41	2634.59	1918.25	2561.13	1904.41
48.6	3598.73	2977.27	2717.62	1966.17	2593.77	1876.57
48.93	3701.35	3022.51	2789.98	2017.5	2581.02	1912.51
49.1	3762.49	3080.87	2839.41	2054.3	2666.48	2068.31
49.27	3834.61	3115.54	2893.89	2087.9	2697.22	2108.8
49.43	3877.48	3151.63	2914.88	2122.23	2764.89	2127.16
49.6	3904.41	3199.78	2943.5	2158.34	2851.12	2134.61
49.77	3939.18	3258.07	2971.66	2210.89	2936.22	2160.26
49.93	3976.87	3294.01	2996.96	2237.23	3010.62	2202.11
50.1	3985.82	3320.29	3009.87	2270.92	3063.87	2269.49
50.27	4022.34	3376.81	3022.45	2298.93	3134.18	2288.44
50.43	4125.76	3451.24	3097.57	2371.86	3209.57	2412.37
50.6	4130.22	3440.09	3115.03	2367.35	3263.5	2424.83
50.77	4237.9	3488.56	3179.98	2408.53	3275.55	2405.7
50.93	4318.91	3518.92	3239.11	2436.97	3281.53	2496.97
51.1	4390.44	3541.51	3297.84	2468.98	3321.01	2578.21
51.27	4400.78	3571.35	3303.09	2493.94	3316.54	2633.59
51.43	4419.61	3587.18	3303.56	2519.68	3375.69	2684.2
51.6	4441.2	3605.7	3315.88	2539.75	3457.04	2741.73
51.77	4473.73	3617.96	3339.25	2547.8	3541.06	2751.64
51.93	4495.53	3621.84	3330.6	2553.46	3613.38	2781.51
52.1	4471.1	3637.37	3327.16	2569.02	3658.13	2889.13
52.27	4466.27	3655.49	3313.36	2580.61	3696.38	2885.54
52.43	4489.57	3681.29	3321.25	2617.36	3727.22	2896.13
52.6	4515.95	3673.94	3344.53	2620.16	3722.39	2948.18
52.77	4607.65	3677.66	3396.37	2642.04	3692.15	3123.24
53.1	4661.77	3685.33	3424.25	2658.81	3666.42	3127.4
53.27	4673.26	3699.16	3443.63	2668.25	3672.43	3141.26
53.43	4658.72	3689.25	3420.39	2677.94	3690.79	3117.57
53.6	4622.33	3688.27	3391.59	2681.88	3723.44	3258.94
53.77	4598.77	3678.71	3348	2668.04	3778.51	3319.82
53.93	4545.18	3650.96	3317.54	2659.14	3806.21	3364.09
54.1	4522.88	3643.41	3286.02	2652.82	3841.34	3403.46
54.27	4588.8	3655.43	3327.42	2665.29	3846.42	3417.57
54.43	4566	3649.93	3292.23	2669	3840.86	3478.38
54.6	4585.15	3620.32	3324.35	2652.56	3791.88	3512.84
54.77	4597.72	3592.11	3315.52	2650.34	3713.25	3481.91
54.93	4563.3	3581.06	3285.96	2638.53	3645.59	3460.41
55.1	4518.14	3562.51	3243.04	2631.39	3649.12	3489.1
55.27	4476.34	3517.36	3208.59	2597.97	3696.99	3529.71
55.43	4421.15	3479.07	3179.04	2571.93	3719.47	3624.51
55.6	4396.5	3478.71	3144.05	2578.79	3714.79	3703.64
55.77	4373.77	3463.98	3122.71	2567.1	3702.79	3761.29
55.93	4371.03	3412.01	3097.82	2546.79	3623.9	3721.45
56.1	4396.38	3417.67	3118.65	2543.84	3530.72	3656.93
56.27	4392.51	3403.74	3108.46	2530.61	3505.8	3748.53
56.43	4317.93	3351.04	3050.5	2494.69	3490.2	3805.09
56.6	4218.44	3280.47	2988.41	2447.94	3507.99	3809.04
56.77	4210.83	3250.98	2970.08	2427.57	3522.72	3725.45
56.93	4207.26	3268.91	2958.22	2440.9	3506.2	3838.18
57.13	4161.13	3221.45	2907.41	2402.36	3427.28	3723.37
57.27	4133.76	3201.98	2885.19	2394.93	3362.44	3855.42
57.43	4059.34	3178.18	2830.88	2367.59	3248.25	3860.05
57.6	3988.16	3093.42	2799.99	2314.05	3260.05	3847.61
57.77	3981.43	3059.52	2784.58	2285.93	3318.89	3835.68
57.93	3978.15	3055.07	2773.32	2286	3298.67	3683.7
58.1	3952.15	3048.61	2733.27	2277.8	3266.61	3774.35
58.27	3910.53	3001.49	2702.93	2243.17	3146.76	3830.81
58.43	3891.48	2983.29	2688.03	2232.01	3071.72	3800.97
58.6	3826.47	2971.35	2647.3	2206.83	3051.18	3766.69
58.77	3776.3	2905.27	2611.21	2168.99	3052.42	3687.09
58.93	3722.95	2839.46	2575.99	2118.51	3047.07	3631.27
59.1	3692.96	2800.89	2532.7	2085.43	3032.53	3630.37
59.27	3673.81	2804.03	2510.74	2092.18	2998.44	3591.94
59.43	3658.94	2817.34	2512.18	2095.99	2916.82	3568.51
59.6	3646.32	2821.48	2502.59	2091.76	2842.64	3678.32
59.77	3569.94	2758.44	2452.29	2048.53	2836.28	3653.94
59.93	3492.68	2686.24	2405.73	1992.57	2839.66	3583.51
60.1	3509.47	2674.95	2410.76	1989.3	2836.15	3584.34
60.43	3469.77	2687.98	2372.86	1985.54	2813.12	3443.31
60.6	3484.57	2652.82	2387.93	1960.03	2783.69	3417.11
60.77	3458.26	2654.55	2361.16	1962.73	2702.65	3419.47
60.93	3448.63	2641.53	2365.97	1945.47	2651.84	3434.14
61.1	3377.09	2590.99	2319.33	1906.52	2651	3392.41
61.27	3337.65	2551.2	2286.46	1870.38	2660.8	3310.75
61.43	3367.98	2577.14	2315.4	1886.35	2664.68	3246.17
61.6	3331.76	2573.57	2272.28	1884.8	2625.45	3139.84
61.77	3342.7	2555.78	2285.94	1868.23	2554.05	3099.33
61.93	3353.77	2565.99	2296.53	1871.23	2546.5	3134.62
62.1	3314.6	2516.44	2290.3	1828.98	2555.97	3115.97
62.27	3251.59	2536.56	2241.74	1838.92	2548.14	2987.95
62.43	3220.99	2495.93	2215.86	1813.37	2546.38	3006.09
62.6	3196.05	2496.3	2215.76	1810.86	2534.21	2957.18
62.77	3228.78	2522.2	2221.69	1821.3	2544.26	2952.24
62.93	3251.95	2540.11	2247.9	1824.7	2494.53	2802.81
63.1	3275.54	2525.36	2270.27	1819.83	2459.72	2818.23
63.27	3295.76	2530.01	2286.41	1815.05	2463.71	2741.4
63.43	3270.41	2536.32	2286.41	1815.19	2442.3	2749.97
63.6	3275.82	2535.31	2286.89	1806.81	2497.17	2679.93
63.77	3209.67	2521.27	2250.74	1797.43	2488.16	2571.75
63.93	3207.12	2541.84	2251.99	1805.79	2490.59	2558.44
64.1	3201.57	2548.48	2247.5	1808.93	2511.69	2587.68
64.27	3226.71	2573.35	2265.41	1824.5	2528.66	2507.12
64.6	3258.82	2609.55	2286.6	1849.86	2557.52	2442.85
64.77	3314.3	2621.87	2337.86	1863.63	2517.06	2430.23
64.93	3354.52	2636.65	2383.91	1862.27	2498.83	2390.26
65.1	3370.64	2630.91	2394.56	1862.21	2478.26	2313.27
65.27	3374.27	2658.57	2398.21	1880.83	2503.04	2317.18
65.43	3361.06	2663.88	2400.6	1880.24	2541.24	2271.71
65.6	3371.02	2691.75	2418.96	1894.03	2590.79	2233.84
65.77	3373.18	2693.05	2429.42	1897.23	2601.78	2130.15
65.93	3393.24	2707.14	2442.6	1910.41	2645.82	2102.3
66.1	3418.77	2737.23	2465.76	1939.46	2678.21	2128.79
66.27	3429.42	2769.86	2479	1948.87	2714.58	2096.72
66.43	3506.64	2856.61	2547.95	2023.93	2737.23	2079.11
66.6	3544.21	2893.34	2580.74	2032.31	2752.35	2063.47
66.77	3515.77	2848.61	2560.45	2006.26	2781.57	2045.32
66.93	3592.72	2898.71	2619.14	2041.56	2790.53	1976.14
67.1	3654.63	2957.66	2678.8	2087.62	2794.68	1930.15
67.27	3662.3	2990.66	2697.34	2113.95	2769.48	1955.4
67.43	3687.33	2974.99	2715.65	2119.19	2808.03	1948.94
67.6	3729.65	3004.19	2751.58	2129.78	2907.36	1889.72
67.77	3731.11	3027.53	2763.37	2142.29	2957.2	1895.18
67.93	3745.25	3044.64	2769.16	2153.56	2963.47	1878.26
68.1	3779.49	3073.5	2807.13	2180.13	2991.74	1850.92
68.27	3841.24	3127.22	2862.64	2221.84	3006.74	1850.47
68.43	3921.95	3179.11	2918.05	2263.93	3026.25	1768.28
68.63	3982.67	3231.36	2967.24	2310.32	3050.99	1786.39
68.77	4008.55	3258.13	2995.22	2330.61	3166.07	1826.39
68.93	4033.11	3271.02	3022.19	2342.25	3236.23	1775.11
69.1	4041.49	3288.2	3029.17	2357.59	3295.93	1761.17
69.27	4069.45	3306.72	3045.93	2385.72	3338.68	1765.97
69.43	4052.88	3324.41	3045.53	2385.28	3365.07	1798.45
69.6	4104.44	3382.79	3079.61	2435.41	3379.55	1758.31
69.77	4163.91	3450.36	3134.9	2499.99	3346.95	1794.81
69.93	4228.04	3462.26	3191.43	2517.76	3339.19	1784.07
70.1	4297.78	3477.55	3239.07	2533.93	3453.45	1831.42
70.27	4260.12	3480.82	3225.2	2545.15	3545.09	1829.79
70.43	4245.05	3492.15	3209.43	2544.85	3598	1812.5
70.6	4288.11	3508.14	3234.36	2567.72	3620.72	1768.61
70.77	4360.91	3576.23	3288.05	2625.76	3594.64	1785.99
70.93	4431.5	3647.95	3350.96	2680.52	3601.7	1809.55
71.1	4491.5	3657.29	3400.33	2693.97	3614.45	1877.55
71.27	4521.98	3644.1	3413.44	2697.3	3664.95	1877.68
71.43	4492.23	3630.64	3397.01	2699.68	3763.86	1851
71.6	4444.05	3634.86	3352.08	2699.44	3829.53	1918.44
71.93	4386.25	3637.5	3325.16	2703.84	3818.81	1944.6
72.1	4474.67	3671.2	3400.12	2742.12	3785.82	1921.36
72.27	4562.69	3740.22	3452.92	2805.8	3775.39	1983.39
72.43	4631.6	3774.04	3496.16	2839.84	3810.58	2002.65
72.6	4674.27	3748.36	3534.49	2826.2	3886.06	2025.91
72.77	4644.62	3747.04	3507.58	2834.31	3963.73	2032.96
72.93	4566.6	3725.54	3455.42	2822.32	3993.76	2066.3
73.1	4517.97	3737.27	3424.98	2837.51	3979.27	2013.64
73.27	4607.98	3827.7	3485.08	2911.39	3926.15	2087.38
73.43	4656.89	3824.57	3526.06	2922.86	3880.13	2158.95
73.6	4694.75	3756.78	3538.98	2877.09	3930.59	2164.52
73.77	4655.72	3741.32	3507.85	2862.63	4016.82	2195.1
73.93	4604.24	3748.7	3453.83	2878.57	4053.97	2215.91
74.1	4587.49	3792.03	3461.52	2913.2	4011.53	2236.63
74.27	4650.23	3820.24	3504.08	2952.03	4000.36	2297.85
74.43	4725.14	3786.78	3550.18	2929.47	3952.39	2325.66
74.6	4695.62	3740.61	3544.61	2898.24	3992.56	2296.52
74.77	4638.29	3720.34	3484.52	2874.14	4061.43	2345.91
74.93	4548.93	3715.97	3427.1	2874.88	4024.24	2407.53
75.1	4586.47	3750.71	3445.55	2920.1	3940.6	2432.47
75.27	4660.31	3782.82	3499.92	2950.57	3893.4	2425.26
75.43	4684.28	3752.71	3518.23	2930.64	3951.8	2523.11
75.6	4666.01	3693.61	3495.16	2896.72	4015.13	2587.62
75.77	4593.85	3654.24	3436.8	2867.16	4026.65	2640.5
76.1	4500.81	3624.74	3359.48	2846	3998.77	2645.5
76.27	4460.31	3623.5	3340.69	2856.41	3942.1	2584.57
76.43	4528.82	3697.92	3376.16	2907.76	3877.34	2630.02
76.6	4553.37	3694.5	3403.76	2915.78	3820.97	2708.55
76.77	4569.95	3612.78	3405.24	2852.34	3840.45	2689.01
76.93	4540.87	3584.24	3383.66	2837.42	3883.8	2836.04
77.1	4450.93	3554.75	3321.72	2813.15	3927.51	2892.99
77.27	4358.16	3505.62	3244.68	2779.1	3893.76	2932.3
77.43	4347.58	3502.29	3236.18	2788.06	3834.39	2959.11
77.6	4363.96	3535.8	3245.26	2809.29	3748.63	3003.12
77.77	4395.84	3536.44	3257.76	2805.82	3686.33	3053.53
77.93	4404.37	3494.48	3265.65	2781.76	3672.91	3083.39
78.1	4393.98	3456.78	3261.83	2749.96	3749.66	3050.84
78.27	4306.6	3421.61	3178.04	2724.96	3746.48	3083.72
78.43	4239.11	3389.91	3128.26	2697.58	3718.15	3127.33
78.6	4186.72	3348.68	3101.08	2672.78	3664.04	3235.81
78.77	4156.22	3356.83	3069.43	2687.55	3585.43	3277.47
78.93	4144.48	3326.72	3067.53	2661.95	3495.98	3242.38
79.1	4153.12	3352.7	3071.85	2673.76	3455.88	3227.09
79.27	4181.84	3332.58	3088.17	2662.63	3472.75	3248.39
79.43	4162.43	3298.01	3075.37	2634.11	3499.49	3333.44
79.6	4121.35	3265.17	3036.73	2602.36	3525.43	3436.57
79.77	4074.27	3241.53	2999.35	2589.32	3501.64	3402.53
79.93	4031.3	3214.66	2964.08	2578.91	3493.45	3349.35
80.13	3981.22	3168.79	2927.23	2539.2	3456.3	3444.9
80.27	3927.98	3140.03	2892.36	2506.32	3388.21	3497.76
80.43	3912.04	3107.4	2880.88	2484.26	3335.78	3518.32
80.6	3876.1	3098.51	2859.14	2471.59	3272.6	3562.51
80.77	3879	3106.64	2858.25	2472.08	3225.59	3538.93
80.93	3890.99	3114.14	2868.41	2481.99	3197.05	3488.49
81.1	3890.33	3109.39	2868.32	2476.97	3292.97	3533.43
81.27	3879.31	3085.28	2858.38	2462.62	3227.53	3499.16
81.43	3853.56	3059.62	2830.22	2443.46	3230.67	3523.62
81.6	3820.57	3048.81	2805.77	2422.25	3231.55	3589.29
81.77	3793.76	3023.22	2783.88	2400.11	3225.54	3669.73
81.93	3771.58	3014.57	2766.14	2399.83	3207.83	3623.6
82.1	3751.98	3014.28	2752.89	2391.68	3174.46	3546.65
82.27	3740.25	2991.18	2749.32	2381.95	3153.89	3582.9
82.43	3657.55	2930.01	2688.9	2332.09	3122.84	3549.85
82.6	3679.07	2956.02	2711.59	2337.65	3099.15	3657.73
82.77	3653.78	2926.28	2699.4	2314.01	3052.04	3682.34
82.93	3628.85	2913.04	2682.82	2296.89	3022.56	3558.68
83.1	3618.99	2911.04	2683.93	2296.75	2995.95	3531.99
83.43	3631.08	2911.24	2692.56	2306.37	2974.28	3657.84
83.6	3620.08	2894.77	2683.89	2285.23	2961.25	3588.02
83.77	3652.79	2930.84	2712.75	2308.29	2965.02	3498.86
83.93	3665.41	2928.15	2717.63	2297.96	2963.48	3459.25
84.1	3670.56	2932.12	2723.94	2298.45	2980.65	3426.93
84.27	3670.21	2925.37	2719.5	2295.34	2986.48	3606.63
84.43	3631.15	2926.39	2700.2	2291.89	3033.31	3468.43
84.6	3624.25	2913.84	2694.67	2287.67	3020.82	3423.31
84.77	3628.51	2928.04	2695.72	2291.1	3029.6	3418.52
84.93	3629.42	2930.72	2695.41	2299.45	3020.99	3482.62
85.1	3618.61	2927.92	2697.64	2285.83	3011.4	3344.81
85.27	3607.29	2933	2706.76	2286.49	3004.12	3341.42
85.43	3590.44	2919.12	2699.56	2272.9	2971.53	3350.72
85.6	3569.45	2904.27	2693.26	2259.48	2960.4	3300.86
85.77	3578.18	2915.24	2698.48	2261.6	2944.92	3365.73
85.93	3618.34	2930.42	2731.15	2277.1	2940.8	3215.04
86.1	3652.98	2969.8	2763.03	2306.49	2950.36	3275.99
86.27	3690.02	2978.72	2796.02	2310.92	2981.36	3183.04
86.43	3691.44	2978.42	2805.19	2316.82	3024.35	3194.64
86.6	3675.08	3002.85	2805.99	2329.86	3067.11	3145.56
86.77	3687.31	3021.86	2810.04	2342.2	3100.85	3123.73
86.93	3698.78	3042.73	2819.51	2365.02	3113.88	3171.46
87.1	3715.1	3052.55	2831.63	2361.13	3113.66	3145.76
87.27	3718.52	3055.88	2848.41	2375.34	3127.29	3033.84
87.6	3738.15	3057.67	2857.32	2372.9	3101.05	3063.24
87.77	3725.67	3069.33	2864.37	2380.39	3103.87	3015.9
87.93	3728.36	3059.03	2872.6	2375.23	3113.19	2932.61
88.1	3740.15	3069.55	2882.53	2376.39	3113.89	2874.68
88.27	3765.45	3105.51	2907.89	2401.79	3126.45	2918.9
88.43	3789.28	3113.47	2930	2418.99	3148.03	2873.59
88.6	3820.5	3133.69	2958.82	2435.81	3152.14	2853.58
88.77	3873.41	3179.86	3005.52	2469.73	3183.35	2720.69
88.93	3921.31	3200.28	3039.6	2495.42	3209.65	2692.85
89.1	3890.25	3204.09	3021.23	2495	3248.88	2647.44
89.27	3974.5	3274.43	3093.7	2549.7	3265.95	2624.33
89.43	3995.38	3245.3	3106.98	2529.49	3390.96	2642.38
89.6	3891.15	3236.44	3021.89	2517.85	3284.99	2560.31
89.77	3997.58	3277.99	3120.78	2556.89	3390.04	2564.7
89.93	4003.46	3323.46	3119.09	2606.05	3415.79	2595.59
90.1	4027.7	3343.02	3138.6	2619.67	3375.59	2555.28
90.27	4112.73	3347.69	3214.9	2630.18	3503.48	2477.75
90.43	4085.07	3364.08	3184.4	2640.78	3516	2415.75
90.6	4053.04	3370.51	3160.08	2652.31	3409.33	2442.05
90.77	4070.51	3354.18	3191.34	2637.32	3425.49	2393.71
90.93	4151.05	3399.43	3243.79	2683.18	3453.2	2393.11
91.1	4169.52	3441.69	3256.56	2717.49	3473.9	2372.57
91.27	4201.24	3437.12	3277.41	2719.32	3538.99	2339.88
91.43	4264.94	3452.57	3327.68	2742.9	3567.87	2318.21
91.63	4222.31	3469.11	3302.45	2754.14	3535.25	2253.49
91.77	4249.26	3484.65	3318.73	2768.46	3557.31	2265.39
91.93	4232.15	3469.52	3315.07	2753.62	3587.09	2260.93
92.1	4262.76	3495.31	3334.71	2784.64	3599.9	2238.39
92.27	4290.78	3512.14	3352.75	2806.89	3618.6	2201.3
92.43	4307.69	3549.23	3372.87	2836.54	3629.93	2201.17
92.6	4357.81	3548.49	3404.15	2844.03	3711.96	2101.11
92.77	4319.27	3541.01	3378.83	2846.1	3707.63	2076.19
92.93	4348.93	3554.77	3395.18	2864.81	3680.34	2161.33
93.1	4356.51	3547.17	3397.43	2864.54	3681.62	2100.8
93.27	4341.48	3540.07	3396.49	2853.26	3711.4	2054.67
93.43	4341.31	3543.45	3395.2	2857.91	3748.41	2051.96
93.6	4365.43	3566.14	3405	2885.11	3725.97	2052.12
93.77	4404.99	3579.97	3437.98	2905.6	3750.99	2035.01
93.93	4448.92	3635.12	3454.46	2955.18	3811.54	2034.34
94.1	4346.1	3672.68	3416.43	2842.55	3859.76	2028.36
94.27	4340.77	3636.08	3415.69	2826.61	3845.55
94.43	4341.8	3730.6	3414.35	2895.59	3918.03
94.6	4212.01		3316.26		3761.37
94.93	4191.4		3635.31
95.1
95.27
95.43
95.6
95.77
95.93

## Sheet: Figure2D
Left Panel						Right Panel
	U2OS CRY2 KO Bmal1::dLuc
	Bioluminescence (count/sec)					Period (h)
	M47 (µM)					M47 (µM)
time (h)	0	1.25	2.5	5	10	0	1.25	2.5	5	10
0	496.198	536.875	573.243	649.51	526.856	28.4	29.2	30	33.1	33.7
0.17	494.225	536.294	570.728	646.776	522.47	28.6	29.1	30.1	32.4	34.3
0.33	490.628	531.37	569.271	646.286	522.318	28.2	29.1	29.7	32.5	33.7
0.5	491.198	529.264	570.592	640.562	521.838	28.1
0.67	490.226	534.944	563.544	638.098	518.772
0.83	488.661	530.903	563.75	637.388	516.806
1	487.43	527.381	563.981	637.52	513.762
1.17	484.574	531.167	559.362	639.758	514.089
1.33	482.83	531.384	559.776	633.574	513.011
1.5	484.459	532.05	556.994	632.985	516.558
1.67	483.732	530.9	557.653	630.917	512.139
1.83	482.321	532.101	557.843	633.694	511.571
2	483.842	534.832	555.78	629.885	510.41
2.17	486.774	531.978	558.014	627.484	509.012
2.33	489.068	534.019	556.402	624.149	507.411
2.5	489.642	538.278	553.23	626.11	509.01
2.67	488.454	537.112	553.794	627.626	507.366
2.83	490.366	535.134	552.684	624.16	507.368
3	489.072	537.976	554.439	623.957	506.338
3.17	489.724	541.215	549.616	622.119	506.583
3.33	492.74	541.64	552.812	621.408	503.673
3.5	495.796	541.427	550.082	624.178	504.315
3.67	494.485	545.538	553.176	619.438	503.928
3.83	499.352	545.017	550.372	619.708	504.904
4	501.325	547.277	552.3	619.454	503.017
4.17	500.906	548.958	548.592	619.111	500.034
4.33	504.019	551.413	553.065	617.72	500.467
4.5	504.321	554.937	552.938	613.19	502.55
4.67	506.915	558.403	548.71	617.075	499.761
4.83	508.745	559.444	552.206	612.646	498.521
5	513.173	560.312	552.842	609.742	498.045
5.17	513.066	563.666	555.132	614.053	497.264
5.33	515.247	565.478	555.463	612.929	494.833
5.5	517.846	566.569	553.447	613.567	495.09
5.67	523.375	573.417	555.606	608.833	493.604
5.83	519.819	572.077	554.956	610.51	495.455
6	522.652	575.442	554.734	611.24	491.286
6.17	525.068	578.31	555.237	610.065	489.339
6.33	527.938	580.351	555.178	606.908	488.044
6.5	532.276	583.366	556.657	612.052	488.815
6.67	534.523	583.837	560.822	609.15	487.097
6.83	536.541	585.187	559.371	610.611	487.244
7	539.806	590.194	562.336	609.612	484.962
7.17	543.229	592.854	560.711	607.384	485.039
7.33	544.851	596.973	565.341	605.459	486.184
7.5	547.7	601.35	562.54	608.135	483.301
7.67	548.383	602.718	568.656	604.313	479.929
7.83	553.428	605.166	569.984	606.935	480.044
8	556.005	606.625	566.643	609.137	480.732
8.17	558.594	610.753	572.603	606.954	478.575
8.33	564.902	616.138	572.642	609.698	476.2
8.5	566.806	620.472	574.107	608.756	480.982
8.67	568.984	623.311	574.63	607.301	473.996
8.83	572.117	623.699	581.359	606.874	476.1
9	576.516	626.405	582.268	613.349	471.145
9.17	580.1	628.67	582.884	611.744	473.329
9.33	582.404	635.074	584.318	615.095	473.16
9.5	585.812	639.608	587.268	613.142	474.427
9.67	587.821	638.139	584.042	611.854	472.92
9.83	595.73	646.688	591.207	615.826	471.032
10	595.32	649.47	591.757	617.532	470.812
10.17	601.246	654.95	595.82	615.663	471.371
10.33	606.999	656.597	601.684	615.518	469.9
10.5	607.126	663.698	598.276	618.309	469.128
10.67	612.337	665.362	601.311	617.586	469.703
10.83	613.636	666.175	608.433	617.293	466.313
11	618.541	672.714	608.578	621.581	470.421
11.17	621.146	673.503	610.276	624.88	469.448
11.33	628.65	675.002	614.2	619.156	468.764
11.5	633.37	678.808	613.485	624.906	467.717
11.67	631.808	680.273	619.209	624.754	465.251
11.83	634.342	690.496	622.116	624.725	464.862
12	639.053	683.996	623.659	626.662	464.747
12.17	640.929	694.089	624.407	625.461	465.219
12.33	644.07	692.352	629.089	627.969	465.073
12.5	647.182	695.068	627.631	633.159	465.902
12.67	650.664	699.919	631.952	627.578	463.664
12.83	650.88	696.546	631.603	628.169	463.46
13	653.691	700.676	635.368	632.931	464.928
13.17	655.37	705.757	637.219	634.134	464.548
13.33	655.929	701.686	641.532	634.823	463.838
13.5	661.951	707.782	641.185	635.191	460.858
13.67	660.92	707.002	643.811	631.255	461.378
13.83	665.676	710.49	644.927	633.275	457.64
14	664.067	711.149	642.698	631.686	457.43
14.17	663.808	711.102	648.198	630.94	458.29
14.33	662.02	707.962	650.034	636.448	460.589
14.5	665.427	710.92	648.26	634.242	456.931
14.67	660.835	709.286	646.96	634.123	456.608
14.83	663.933	707.25	647.99	630.029	457.41
15	662.847	705.827	646.606	632.94	452.458
15.17	662.749	706.976	644.088	633.348	453.67
15.33	662.601	701.586	646.924	631.977	450.212
15.5	660.513	701.869	645.656	629.434	450.483
15.67	658.686	703.707	648.463	629.65	447.417
15.83	657.236	698.253	646.235	624.528	447.105
16	653.382	693.596	646.633	628.969	442.755
16.17	646.402	689.736	641.01	621.154	441.918
16.33	643.787	688.801	642.205	619.559	444.123
16.5	642.434	683.083	640.541	618.828	438.491
16.67	638.769	682.025	635.841	622.224	435.86
16.83	634.893	679.005	636.002	614.772	434.061
17	627.647	673.2	630.737	618.016	432.34
17.17	624.221	667.963	626.282	612.334	431.952
17.33	618.482	665.428	628.619	610.343	427.691
17.5	617.208	658.155	623.47	605.839	425.906
17.67	610.337	656.484	618.445	604.404	422.158
17.83	606.7	646.498	614.988	599.884	423.051
18	601.29	645.84	609.23	596.051	418.349
18.1	596.388	639.172	607.841	592.887	416.083
18.27	592.34	632.383	603.064	584.719	412.067
18.6	583.857	624.488	600.942	583.845	406.471
18.77	578.731	620.412	595.539	584.743	409.516
18.93	576.668	612.364	591.41	575.856	403.881
19.1	566.576	609.681	584.709	576.099	401.429
19.27	560.791	600.863	581.119	569.437	400.012
19.43	557.585	593.852	576.085	562.7	393.137
19.6	548.513	586.812	568.062	556.637	391.356
19.77	542	584.14	564.645	551.809	388.859
19.93	536.086	576.556	562.325	548.662	388.003
20.1	527.745	567.068	555.656	546.986	382.728
20.27	523.937	562.582	546.152	540.721	376.841
20.43	513.321	557.888	543.49	537.355	376.576
20.6	508.379	547.872	534.811	532.7	369.967
20.77	501.655	544.32	532.45	525.667	365.687
20.93	495.407	537.851	527.196	523.619	365.027
21.1	490.004	530.583	523.972	514.118	361.12
21.27	484.789	550.523	513.637	511.136	359.064
21.43	480.168	516.142	510.044	508.975	354.938
21.6	473.088	512.713	504.196	501.094	351.115
21.77	463.656	503.948	496.9	498.185	348.766
21.93	461.928	501.402	491.202	491.282	345.703
22.1	454.601	493.083	487.776	484.794	341.343
22.27	449.142	486.697	480.566	480.961	332.362
22.43	442.139	481.421	475.678	475.992	335.779
22.63	436.239	475.188	467.23	471.294	330.264
22.77	429.399	467.01	461.353	467.95	327.754
22.93	423.753	461.316	458.935	461.564	323.222
23.1	420.409	454.937	451.574	456.481	320.836
23.27	416.22	450.755	444.985	450.346	317.943
23.43	407.623	446.756	440.8	447.906	313.791
23.6	402.944	440.118	437.643	441.341	310.571
23.77	397.976	436.116	429.637	436.547	305.306
23.93	393.336	431.204	427.833	430.544	303.035
24.1	388.498	427.516	422.577	428.386	299.493
24.27	384.778	420.883	418.33	421.94	297.609
24.43	379.463	415.183	410.943	419.183	295.408
24.6	373.913	408.569	407.322	416.008	291.61
24.77	369.315	402.066	401.652	407.725	288.67
24.93	366.664	398.599	396.987	407.455	286.833
25.1	360.379	392.507	391.291	401.221	282.925
25.27	358.724	391.531	389.602	397.491	279.808
25.43	352.308	387.657	382.056	395.449	277.273
25.6	348.596	384.631	377.19	390.162	274.904
25.93	344.487	378.92	374.172	387.011	271.769
26.1	342.389	373.019	372.653	381.665	268.927
26.27	336.318	372.504	365.704	377.174	266.514
26.43	336.281	369.072	363.921	377.258	261.429
26.6	331.791	364.995	357.635	371.611	261.304
26.77	329.575	362.216	356.063	367.269	259.509
26.93	324.094	357.641	352.317	364.077	257.446
27.1	322.416	354.072	350.382	363.477	255.739
27.27	320.325	353.707	344.218	358.497	250.4
27.43	317.11	348.539	343.277	354.131	250.074
27.6	316.055	348.146	339.995	353.982	246.862
27.77	311.187	343.295	337.121	349.629	249.55
27.93	311.62	341.789	330.605	346.98	243.206
28.1	308.323	338.604	329.345	344.517	241.133
28.27	306.173	338.724	327.328	341.835	241.127
28.43	305.266	335.396	325.051	341.339	238.96
28.6	303.757	332.447	322.927	337.469	237.664
28.77	301.513	330.651	320.113	336.343	234.135
28.93	299.485	330.338	315.861	334.221	234.257
29.1	297.322	328.534	317.025	333.169	231.293
29.27	295.858	328.852	312.539	330.62	229.4
29.43	296.494	326.822	314.809	328.579	228.607
29.6	294.491	324.951	308.679	328.232	229.426
29.77	295.864	324.834	309.329	325.416	225.995
30.1	293.9	325.159	307.49	323.548	225.452
30.27	293.734	321.322	307.276	321.908	224.895
30.43	292.902	322.998	307.611	319.192	223.211
30.6	292.738	322.08	305.316	321.894	222.781
30.77	295.18	322.117	304.181	319.441	222.837
30.93	296.707	322.963	304.589	319.686	219.009
31.1	294.813	324.465	302.565	318.778	220.395
31.27	294.427	322.106	301.241	315.463	221.419
31.43	299.126	325.556	301.219	314.82	217.817
31.6	298.219	327.101	302.49	316.798	217.38
31.77	297.967	328.028	302.383	317.135	216.622
31.93	298.784	327.441	302.421	317.209	214.765
32.1	301.077	327.998	304.747	315.905	217.552
32.27	304.355	329.869	304.591	317.853	216.096
32.43	305.882	332.245	303.975	317.133	216.193
32.6	306.56	334.413	306.195	315.678	217.06
32.77	310.806	332.836	308.574	317.354	217.518
32.93	312.57	336.412	308.513	318.444	215.544
33.1	314.306	337.343	308.67	319.162	215.908
33.27	317.236	341.294	311.329	319.613	215.34
33.43	320.784	346.018	314.195	321.437	215.856
33.6	322.906	347.909	315.337	323.097	216.227
33.77	325.418	351.175	316.939	322.492	217.867
33.93	329.176	353.397	317.721	326.848	215.298
34.13	330.361	355.808	323.178	327.034	217.835
34.27	337.916	360.829	324.796	327.058	217.64
34.43	341.423	362.938	327.862	330.114	218.682
34.6	343.96	367.169	332.221	333.12	220.366
34.77	349.971	371.819	334.664	333.923	218.278
34.93	354.275	377.609	337.88	336.896	219.745
35.1	358.41	380.461	341.064	339.913	221.881
35.27	363.545	384.882	342.952	339.694	225.665
35.43	367.709	388.406	351.698	342.009	223.178
35.6	373.584	393.662	355.985	345.818	223.856
35.77	379.363	398.223	357.802	347.601	225.929
35.93	383.378	405.23	362.725	350.835	224.003
36.1	388.035	407.064	365.584	356.898	227.27
36.27	397.442	412.955	371.448	360.802	230.182
36.43	403.498	420.62	378.449	364.097	229.634
36.6	406.974	426.408	383.696	366.757	229.75
36.77	411.446	431.441	388.108	369.273	232.272
36.93	419.377	434.245	393.98	375.979	232.793
37.1	424.651	445.165	401.148	376.547	235.475
37.43	428.416	448.291	405.442	384.55	235.254
37.6	439.742	453.756	412.667	387.749	236.883
37.77	445.775	462.413	418.172	391.385	239.054
37.93	449.924	466.299	427.256	397.167	242.394
38.1	457.541	475.926	429.291	400.737	242.621
38.27	463.469	482.334	436.996	406.805	245.302
38.43	467.822	486.697	447.644	408.268	245.873
38.6	473.691	495.702	452.101	417.119	249.621
38.77	480.591	497.223	458.084	417.995	249.969
38.93	484.024	509.803	466.076	425.364	251.965
39.1	493.711	513.212	473.903	430.813	256.185
39.27	500.687	520.259	479.474	437.041	255.371
39.43	507.206	527.556	490.194	441.574	258.766
39.6	512.81	534.393	493.978	446.826	260.251
39.77	518.912	542.228	501.232	453.536	264.374
39.93	527.377	544.82	508.655	460.988	265.098
40.1	533.803	557.727	519.231	462.264	265.343
40.27	539.355	561.813	525.17	471.2	269.088
40.43	542.267	564.22	530.872	475.388	272.532
40.6	546.342	571.62	537.024	486.053	273.475
40.77	549.644	577.059	544.131	490.149	276.104
40.93	558.355	582.516	554.841	493.97	279.394
41.1	564.953	591.767	564.062	499.525	282.148
41.27	567.707	595.607	568.828	506.857	283.676
41.6	574.127	604.065	576.752	506.894	285.884
41.77	575.258	611.705	579.494	519.621	286.144
41.93	584.42	610.752	588.238	524.343	289.739
42.1	585.928	619.869	596.104	532.062	291.793
42.27	589.21	626.762	600.908	536.518	295.731
42.43	594.068	633.437	609.032	544.003	300.232
42.6	600.081	631.607	617.834	546.474	298.807
42.77	603.74	642.05	624.132	554.419	302.946
42.93	607.326	642.163	632.242	557.633	303.985
43.1	611.561	646.902	637.334	564.849	306.568
43.27	613.681	655.13	641.621	571.816	312.608
43.43	614.958	656.605	647.575	578.116	310.514
43.6	618.4	660.867	653.575	586.428	314.864
43.77	619.636	665.87	660.8	589.084	318.38
43.93	620.856	670.074	664.467	591.849	319.836
44.1	624.802	673.142	668.985	603.913	322.027
44.27	627.359	672.538	677.232	608.029	323.579
44.43	625.398	676.096	677.096	611.014	325.785
44.6	628.28	679.038	683.32	615.513	329.047
44.77	631.992	682.6	685.432	623.737	332.098
44.93	631.221	685.47	693.123	627.075	332.885
45.1	633.684	687.054	693.945	630.747	336.619
45.27	632.358	691.586	702.402	637.382	336.37
45.43	630.349	690.135	702.873	641.772	341.389
45.63	632.742	692.664	704.844	647.114	341.807
45.77	632.625	694.287	704.501	651.006	343.786
45.93	632.559	692.041	713.091	655.27	348.462
46.1	631.508	697.648	711.842	659.59	347.872
46.27	631.689	695.818	715.977	665.267	352.935
46.43	630.582	700.892	718.927	667.673	354.094
46.6	631.503	696.818	719.281	672.507	355.7
46.77	629.088	700.861	720.973	673.591	357.006
46.93	626.421	697.035	721.535	680.594	358.773
47.1	623.306	701.802	724.536	684.323	362.049
47.27	626.899	694.232	723.668	685.842	362.454
47.43	620.016	698.691	723.417	689.553	363.735
47.6	624.16	692.777	722.049	690.816	366.956
47.77	622.991	694.004	723.952	699.857	367.544
47.93	615.075	692.608	721.318	698.188	370.097
48.1	614.924	692.938	722.018	702.585	369.217
48.27	612.95	689.113	721.884	702.727	371.197
48.43	609.06	687.878	719.051	709.24	376.668
48.6	605.843	684.084	719.827	703.552	373.661
48.93	606.788	685.203	721.708	707.704	374.723
49.1	600.677	682.648	715.963	711.167	379.615
49.27	597.09	678.953	715.763	712.808	379.594
49.43	597.801	677.74	708.283	715.985	377.249
49.6	591.391	673.47	710.45	716.959	380.927
49.77	589.71	670.205	711.053	716.352	381.747
49.93	587.419	670.736	708.476	715.723	382.83
50.1	584.334	668.153	706.76	717.741	383.793
50.27	579.953	664.58	701.181	716.085	386.588
50.43	577.156	661.351	700.641	720.859	380.227
50.6	572.918	659.264	697.946	721.183	380.7
50.77	569.317	653.725	695.166	718.583	387.199
50.93	568.403	649.899	692.695	721.978	386.249
51.1	564.771	647.743	689.54	719.681	387.733
51.27	561.457	646.951	687.924	718.261	385.049
51.43	558.468	642.658	678.164	719.641	386.482
51.6	555.661	640.245	682.723	720.338	386.123
51.77	550.947	638.618	674.544	714.898	385.46
51.93	550.21	631.308	673.676	718.106	386.668
52.1	546.149	623.599	665.039	713.147	389.198
52.27	542.267	627.68	665.917	714.848	387.805
52.43	539.049	626.901	661.898	712.525	386.724
52.6	532.481	619.582	656.848	712.498	387.129
52.77	535.466	617.957	652.691	708.601	387.342
53.1	530.223	615.789	649.683	710.384	383.562
53.27	523.552	612.252	648.12	709.4	387.96
53.43	525.373	610.398	642.406	706.717	384.133
53.6	521.478	606.275	637.628	705.197	384.568
53.77	517.785	603.174	635.441	701.719	385.532
53.93	516.277	600.207	631.977	700.95	385.585
54.1	511.596	596.706	627.259	696.25	384.327
54.27	509.534	597.433	623.481	696.899	385.156
54.43	508.528	592.507	619.901	695.713	384.219
54.6	505.526	589.99	615.22	693.104	380.649
54.77	504.965	582.473	609.867	693.735	381.863
54.93	498.661	580.312	605.281	689.25	382.293
55.1	496.905	580.095	603.962	686.978	381.036
55.27	496.626	575.98	600.169	683.129	379.348
55.43	494.526	574.728	599.104	680.416	378.724
55.6	495.209	570.115	594.237	681.626	376.233
55.77	490.322	571.597	589.137	678.467	379.838
55.93	488.867	567.343	585.371	674.04	379.076
56.1	489.724	561.749	579.825	671.495	377.079
56.27	487.215	562.666	577.53	666.908	376.109
56.43	488.957	560.837	576.858	668.387	373.104
56.6	483.451	558.587	572.813	661.989	374.005
56.77	484.252	553.885	564.631	663.791	374.377
56.93	483.524	555.732	563.622	658.628	373.452
57.13	480.723	554.052	560.753	659.481	369.627
57.27	480.611	552.857	560.989	653.46	369.21
57.43	480.945	551.972	555.941	652.804	368.068
57.6	478.712	550.172	552.874	645.99	367.731
57.77	481.183	550.36	552.289	645.594	367.227
57.93	479.891	548.163	547.713	640.641	364.97
58.1	482.012	545.757	546.366	640.385	362.958
58.27	479.526	543.224	543.946	637.666	364.199
58.43	477.772	547.832	538.92	637.057	362.281
58.6	475.83	544.3	540.133	632.776	359.765
58.77	482.974	543.994	534.007	627.268	358.241
58.93	482.265	544.213	535.494	627.271	359.203
59.1	481.236	544.245	535.357	625.083	356.939
59.27	480.217	541.67	531.461	624.139	353.482
59.43	484.3	545.31	526.681	623.849	356.474
59.6	483.271	544.319	529.01	619.366	352.61
59.77	483.951	544.535	525.701	616.708	352.639
59.93	486.899	544.224	524.169	616.844	351.837
60.1	485.812	546.991	525.825	612.956	347.162
60.43	490.459	544.245	522.718	609.181	346.784
60.6	490.308	547.009	520.471	608.387	345.817
60.77	493.788	547.97	519.51	609.885	345.305
60.93	494.855	548.901	520.524	604.07	342.46
61.1	499.296	547.949	519.406	601.886	343.165
61.27	496.271	550.226	519.928	600.974	341.048
61.43	502.763	555.681	516.074	597.651	340.185
61.6	502.346	554.428	518.322	599.11	339.826
61.77	504.396	554.139	519.602	596.481	336.734
61.93	507.865	558.871	517.443	593.589	336.628
62.1	512.376	561.096	517.663	594.029	336.951
62.27	513.287	561.971	516.3	588.719	333.613
62.43	515.235	566.38	516.202	592.28	333.535
62.6	517.792	562.801	514.03	588.733	331.168
62.77	521.583	568.528	517.232	590.678	332.584
62.93	524.138	574.015	519.191	584.508	328.416
63.1	525.719	574.726	522.552	583.056	329.291
63.27	532.225	575.216	517.938	586.716	326.59
63.43	533.562	582.431	522.159	584.63	327.341
63.6	539.122	586.75	519.643	583.974	325.279
63.77	541.804	587.402	526.48	582.024	321.22
63.93	541.564	586.383	524.034	577.692	323.356
64.1	545.874	594.038	527.196	581.391	321.795
64.27	554.98	594.958	526.449	577.691	320.452
64.6	554.566	598.41	534.125	581.966	320.965
64.77	558.542	600.745	532.09	580.08	319.726
64.93	566.451	609.495	537.276	577.67	317.388
65.1	568.447	611.688	536.475	575.412	317.469
65.27	573.605	615.479	542.396	576.007	315.869
65.43	575.572	619.244	542.16	578.252	313.469
65.6	578.203	623.607	549.397	577.743	311.333
65.77	581.616	629.247	546.13	578.476	311.192
65.93	587.203	631.348	549.63	578.611	310.573
66.1	589.167	633.192	552.039	579.538	310.772
66.27	595.605	638.495	559.735	577.392	311.591
66.43	600.452	643.064	562.524	581.881	310.972
66.6	601.757	644.511	562.042	579.073	306.995
66.77	609.918	648.973	569.597	579.439	307.468
66.93	613.256	655.276	568.76	578.617	307.791
67.1	616.04	662.615	573.426	581.452	307.873
67.27	616.958	667.273	577.607	582.134	302.836
67.43	624.332	669.674	579.511	582.65	304.764
67.6	624.173	671.587	586.237	586.487	303.56
67.77	630.07	676.696	589.234	583.765	304.132
67.93	635.489	682.595	590.665	585.656	304.12
68.1	639.332	685.462	595.723	588.803	303.743
68.27	642.561	691.262	600.179	586.404	302.61
68.43	649.905	692.23	604.043	589.454	301.958
68.63	652.456	697.782	608.542	592.425	301.652
68.77	652.716	704.145	613.802	591.105	303.006
68.93	658.372	706.181	611.962	597.942	300.429
69.1	659.323	712.503	616.378	597.45	301.782
69.27	661.851	719.815	624.856	597.368	297.609
69.43	666.775	723.048	629.671	596.309	299.685
69.6	670.668	720.649	629.225	599.157	299.878
69.77	672.735	725.759	634.284	604.903	297.495
69.93	675.856	734.721	640.563	607.044	300.898
70.1	677.721	736.456	646.306	608.113	298.676
70.27	682.395	740.692	648.831	607.307	297.072
70.43	681.755	747.096	651.443	609.623	297.366
70.6	686.662	744.463	653.862	615.6	295.398
70.77	686.743	754.183	660.308	616.318	296.695
70.93	690.035	755.18	668.678	617.303	296.8
71.1	691.609	763.127	669.204	620.986	296.46
71.27	696.356	761.809	669.53	618.198	296.464
71.43	696.646	765.93	671.668	628.243	297.244
71.6	697.311	767.477	679.208	627.193	294.018
71.93	699.759	774.549	684.697	629.198	295.656
72.1	702.123	770.214	686.961	632.121	298.435
72.27	702	775.754	692.425	634.795	296.473
72.43	701.565	778.753	698.194	639.078	296.752
72.6	704.24	782.157	697.387	640.579	295.94
72.77	705.054	781.842	701.794	643.218	295.877
72.93	707.402	785.17	705.054	645.426	297.876
73.1	705.151	789.959	708.312	646.773	297.714
73.27	703.59	789.091	709.769	650.695	297.358
73.43	704.85	792.652	713.484	649.295	297.238
73.6	705.961	793.163	720.362	655.287	299.875
73.77	702.207	795.166	720.915	659.917	299.897
73.93	710.092	796.377	726.241	662.553	297.984
74.1	704.227	801.008	726.099	666.744	299.126
74.27	705.456	799.048	728.199	668.175	299.538
74.43	706.311	799.664	733.976	664.646	298.521
74.6	704.842	801.707	732.874	671.401	300.035
74.77	703.966	806.997	740.97	678.376	298.472
74.93	702.632	800.496	744.893	676.691	300.556
75.1	698.323	808.085	744.72	680.668	302.106
75.27	698.167	807.406	742.255	677.035	301.182
75.43	698.697	808.825	749.719	683.843	302.001
75.6	694.6	808.973	747.186	686.815	300.42
75.77	693.07	806.244	754.608	689.07	302.669
76.1	695.178	808.215	750.351	696.829	303.261
76.27	695.335	807.478	757.701	696.885	303.712
76.43	689.324	806.019	754.845	699.721	306.137
76.6	688.294	806.797	758.026	698.995	304.719
76.77	688.077	810.895	758.083	702.278	304.507
76.93	687.086	807.51	759.195	704.92	305.898
77.1	685.346	803.273	760.439	709.327	304.433
77.27	681.823	806.091	761.959	714.748	305.534
77.43	677.787	801.327	763.638	711.04	306.549
77.6	677.164	803.448	762.946	715.993	307.985
77.77	673.344	804.629	764.925	717.881	307.555
77.93	670.691	799.441	764.14	719.751	310.23
78.1	667.215	801.296	765.159	723.528	309.115
78.27	669.221	801.82	761.708	722.713	310.121
78.43	665.266	797.21	767.461	728.685	311.18
78.6	663.902	798.532	766.022	727.873	310.182
78.77	660.876	798.427	768.482	733.121	310.368
78.93	658.366	792.103	763.304	737.442	310.259
79.1	655.354	796.847	765.591	734.48	313.034
79.27	655.6	789.914	762.316	738.468	312.153
79.43	649.643	788.756	763.395	739.587	312.219
79.6	645.023	788.262	764.384	741.505	316.943
79.77	642.822	785.446	763.297	746.158	313.435
79.93	639.356	780.975	759.789	746.125	313.94
80.13	637.36	779.376	761.907	747.218	316.323
80.27	633.977	779.867	759.48	747.327	315.122
80.43	632.377	778.29	764.871	749.152	318.01
80.6	626.863	772.853	760.985	753.602	318.801
80.77	627.144	772.536	755.592	751.247	320.039
80.93	623.852	772.536	755.153	756.718	319.916
81.1	620.348	770.111	751.59	752.592	319.074
81.27	618.84	762.806	751.655	757.293	319.301
81.43	614.586	766.106	752.211	757.959	318.285
81.6	614.811	758.537	752.492	760.194	321.595
81.77	611.56	758.007	747.96	763.549	321.205
81.93	606.363	760.357	747.155	762.648	320.259
82.1	606.115	754.261	745.487	762.237	324.822
82.27	600.562	753.907	743.274	766.519	324.528
82.43	599.139	749.696	739.986	766.624	325.791
82.6	596.593	747.656	742.96	769.675	322.732
82.77	596.659	744.63	737.266	769.729	326.097
82.93	594.316	741.793	734.015	767.392	324.302
83.1	589.253	739.825	732.787	769.148	326.016
83.43	587.726	739.975	730.894	768.193	327.521
83.6	585.471	735.774	729.223	773.346	329.746
83.77	581.274	733.587	727.203	768.021	326.068
83.93	580.931	733.655	727.088	773.715	327.247
84.1	581.911	730.023	722.593	774.669	328.495
84.27	574.482	727.667	721.536	775.763	330.329
84.43	575.41	728.674	719.289	773.683	327.392
84.6	571.243	722.505	716.926	770.741	328.723
84.77	574.542	727.637	716.42	775.828	330.67
84.93	571.212	723.331	710.631	771.916	333.835
85.1	567.403	716.808	712.552	775.806	330.747
85.27	565.046	715.389	708.824	774.977	331.396
85.43	564.748	712.244	703.165	775.525	330.775
85.6	563.563	709.848	700.743	774.581	331.741
85.77	560.885	711.572	704.259	774.294	332.282
85.93	559.779	707.535	694.996	777.172	334.752
86.1	559.998	706.128	694.115	774.222	335.809
86.27	559.017	706.76	697.248	777.789	333.902
86.43	555.308	700.807	692.085	773.683	335.561
86.6	554.264	702.17	689.339	775.499	332.511
86.77	554.991	701.559	688.08	776.017	334.155
86.93	552.392	699.553	683.816	773.606	334.231
87.1	550.896	698.968	681.618	772.164	336.088
87.27	549.944	693.454	681.264	776.685	335.552
87.6	552.259	693.481	676.431	772.857	335.828
87.77	547.445	690.08	677.34	774.915	335.213
87.93	545.742	693.019	673.331	777.292	335.129
88.1	547.507	693.05	669.555	775.091	336.248
88.27	546.688	692.839	661.209	772.617	336.229
88.43	543.543	687.771	664.95	773.031	337.261
88.6	541.78	688.72	663.482	770.407	337.062
88.77	542.728	688.67	659.419	772.624	338.395
88.93	542.676	685.387	657.955	774.686	337.933
89.1	543.693	683.354	655.857	769.607	337.987
89.27	545.283	684.967	652.738	769.246	337.261
89.43	545.758	684.398	650.711	772.424	339.247
89.6	542.762	684.997	649.929	766.875	336.862
89.77	542.834	680.752	648.445	769.829	337.153
89.93	543.123	679.179	647.626	768.504	338.106
90.1	541.284	679.62	646.498	769.809	340.679
90.27	540.862	681.437	646.089	765.686	339.621
90.43	541.986	680.013	643.522	768.268	338.669
90.6	539.222	680.731	641.192	765.748	338.541
90.77	540.31	679.651	641.974	765.503	341.247
90.93	543.649	678.378	639.633	767.812	340.452
91.1	540.976	677.995	634.355	769.698	336.937
91.27	544.778	680.816	634.645	762.904	341.727
91.43	546.424	678.943	635.988	763.664	340.288
91.63	544.404	680.109	633.381	760.68	340.955
91.77	545.023	680.397	632.646	764.728	337.269
91.93	545.246	678.806	632.288	763.078	339.333
92.1	546.815	677.577	631.965	763.538	341.628
92.27	542.739	676.643	634.845	762.88	339.683
92.43	545.923	679.588	628.814	761.429	341.411
92.6	546.836	679.263	623.876	756.316	340.809
92.77	547.037	679.533	626.59	759.914	339.541
92.93	546.42	677.239	627.361	757.392	340.318
93.1	546.553	680.806	621.577	761.601	339.983
93.27	547.699	681.451	626.243	758.596	342.22
93.43	552.074	681.356	621.74	759.73	341.029
93.6	553.585	680.519	622.859	761.235	340.339
93.77	552.899	683.664	621.546	753.361	340.205
93.93	556.456	682.02	621.455	757.019	344.447
94.1	553.222	681.869	619.909	755.696	339.141
94.27	555.784	681.988	619.766	759.243	342.002
94.43	553.996	683.004	619.162	757.145	341.868
94.6	557.881	686.406	621.025	757.506	341.911
94.93	556.648	686.17	619.135	756.004	341.255
95.1	557.024	687.14	617.836	755.877	341.116
95.27	561.66	684.008	620.268	756.169	341.411
95.43	562.872	686.536	617.264	755.121	340.918
95.6	561.228	687.195	620.961	754.535	342.053
95.77	563.147	688.528	622.004	750.572	344.098
95.93	563.731	694.894	620.518	752.505	343.144
96.1	563.165	692.478	618.223	752.066	342.484
96.27	562.984	691.14	617.152	751.596	344.956
96.43	564.354	695.081	621.298	753.252	340.767
96.6	566.779	694.872	618.886	750.545	344.071
96.77	567.829	691.401	620.226	754.648	343.015
96.93	566.237	697.813	620.391	756.495	343.838
97.1	568.221	700.213	620.122	753.979	341.865
97.27	568.039	695.16	621.403	753.277	347.219
97.43	565.202	696.773	621.888	752.678	343.395
97.6	567.962	697.553	623.616	750.884	345.7
97.77	570.735	702.262	623.486	756.389	344.698
97.93	570.17	702.237	627.281	754.785	344.81
98.1	571.792	698.792	622.063	753.731	344.243
98.27	572.84	703.022	625.497	753.344	343.611
98.43	571.871	702.445	626.29	751.862	343.054
98.6	573.538	704.568	626.653	753.369	347.408
98.77	572.463	703.404	628.424	756.892	344.537
99.1	573.966	705.658	626.742	749.301	346.427
99.27	573.154	704.193	628.492	751.496	344.324
99.43	573.738	706.536	628.348	754.623	345.801
99.6	572.168	705.96	629.078	754.329	346.872
99.77	574.114	710.829	626.879	756.491	346.792
99.93	574.722	706.755	629.211	755.561	346.798
100.1	574.813	708.104	629.554	756.173	348.507
100.27	573.63	708.045	627.795	755.346	346.841
100.43	574.938	708.41	631.483	759.03	350.098
100.6	574.882	716.316	632.018	755.712	346.338
100.77	576.508	708.871	635.478	757.062	348.967
100.93	576.994	714.151	632.056	760.361	351.072
101.1	574.352	714.631	633.567	760.894	350.037
101.27	574.59	713.095	632.386	755.656	349.669
101.43	576.268	710.718	632.033	760.997	349.408
101.6	575.69	712.065	637.765	755.611	351.883
101.77	574.322	711.97	637.87	759.84	351.017
101.93	575.708	713.998	636.984	763.548	353.42
102.1	569.586	713.425	634.746	761.486	352.502
102.27	575.838	712.242	638.065	761.823	353.011
102.43	574.453	714.411	636.389	765.067	352.724
102.6	573.003	711.641	639.25	761.189	352.749
102.77	572.075	718.008	639.1	763.266	356.942
102.93	569.352	716.127	638.066	765.411	353.997
103.13	572.073	714.261	641.101	767.613	356.607
103.27	570.332	709.468	640.535	767.72	357.047
103.43	567.863	713.537	638.938	764.199	356.677
103.6	566.59	714.671	638.917	770.928	355.055
103.77	564.626	710.61	639.405	770.055	357.735
103.93	562.901	713.073	640.15	768.278	357.851
104.1	567.51	710.65	643.07	773.645	358.47
104.27	565.499	707.957	645.045	769.016	360.635
104.43	561.509	708.748	642.871	774.028	359.597
104.6	561.488	710.656	641.93	770.089	358.894
104.77	558.677	709.967	642.429	774.388	360.212
104.93	559.024	706.988	641.758	775.23	361.796
105.1	559.515	706.205	643.802	777.637	362.283
105.27	556.955	705.398	640.934	774.331	359.173
105.43	555.363	703.853	642.108	775.617	363.342
105.6	553.831	705.777	645.698	777.375	366.116
105.77	553.488	705.048	644.576	779.014	365.949
105.93	551.574	701.829	639.408	776.127	362.756
106.1	547.462	702.034	641.889	779.059	364.665
106.43	547.501	702.927	639.846	785.285	366.63
106.6	545.674	703.01	641.108	782.423	368.546
106.77	543.631	698.846	642.276	784.468	368.487
106.93	543.75	698.817	640.371	778.553	369.831
107.1	541.92	696.776	638.707	781.541	369.656
107.27	540.568	697.975	642.447	785.432	371.178
107.43	538.561	697.753	637.979	783.005	369.708
107.6	533.841	693.219	639.505	788.553	368.084
107.77	536.15	691.194	637.925	786.994	373.054
107.93	533.255	689.713	637.215	785.143	372.557
108.1	532.769	690.572	638.695	788.511	371.384
108.27	530.773	686.802	637.531	791.607	372.147
108.43	526.655	687.81	637.571	790.424	376.713
108.6	526.43	686.275	634.401	794.011	378.274
108.77	520.94	683.081	634.192	791.731	375.155
108.93	523.394	684.092	634.947	790.346	376.773
109.1	519.911	681.369	631.619	794.393	378.746
109.27	517.419	678.284	636.616	797.895	379.54
109.43	516.415	680.583	629.849	796.226	378.74
109.6	515.711	674.85	627.262	794.303	378.17
109.77	515.04	672.828	631.301	796.277	381.834
109.93	511.523	674.348	629.384	799.606	382.481
110.1	512.029	667.631	628.617	798.312	378.999
110.27	506.839	671.897	625.673	800.302	383.06
110.6	508.664	668.704	623.546	797.234	382.003
110.77	505.009	665.69	622.205	800.098	383.134
110.93	503.575	659.756	625.001	803.22	385.94
111.1	502.897	657.076	625.085	802.012	386.555
111.27	501.133	660.664	620.145	801.817	384.193
111.43	499.274	658.515	618.489	802.446	386.968
111.6	501.195	655.781	618.544	802.064	387.46
111.77	496.79	658.031	620.607	805.36	389.188
111.93	492.579	652.823	617.284	806.692	390.434
112.1	493.151	653.756	615.821	807.854	387.514
112.27	491.417	652.79	614.04	802.489	392.114
112.43	489.802	648.676	612.961	806.568	391.344
112.6	490.624	647.866	611.538	806.459	392.615
112.77	485.399	647.221	609.207	809.38	396.459
112.93	484.367	642.343	606.546	811.115	396.003
113.1	484.514	640.714	608.158	805.924	396.056
113.27	481.08	634.76	605.503	810.797	394.489
113.43	481.283	639.078	603.591	809.007	397.579
113.6	477.123	635.905	601.176	813.507	393.381
113.77	459.991	635.648	604.97	812.042	389.612
113.93	462.554	630.805	600.885	812.369	399.929
114.1	463.506	630.048	609.327	813.703	399.23
114.27	463.198	620.415	606.529	813.999	395.394
114.43	464.553	618.247	610.816	815.634	394.702
114.63	466.554	617.867	608.103	813.203	405.036
114.77	468.505	617.304	590.853	812.095	406.386
114.93	468.198	615.553	587.81	815.227	408.2
115.1	464.553	615.715	586.18	816.061	405.914
115.27	463.281	615.361	588.128	807.976	407.431
115.43	464.397	608.119	585.058	815.698	408.186
115.6	461.44	614.748	584.216	817.37	409.276
115.77	461.156	609.649	579.699	810.988	411.584
115.93	459.922	606.143	576.375	815.111	412.953
116.1	459.661	606.504	578.661	818.753	412.964
116.27	457.848	603.892	574.827	818.309	411.827
116.43	460.224	602.397	576.402	817.912	415.606
116.6	457.657	604.405	572.382	819.212	416.255
116.77	456.731	599.295	575.225	818.09	414.959
116.93	455.918	603.012	570.47	818.791	418.042
117.1	456.788	598.737	568.754	814.884	417.439
117.27	454.673	597.066	566.592	815.282	416.532
117.43	454.673	595.196	565.079	818.792	416.667
117.6	452.584	593.614	562.525	813.643	418.967
117.93	451.015	594.08	564.748	811.961	419.904
118.1	451.291	592.498	560.495	817.422	421.195
118.27	453.74	594.08	559.926	813.643	419.947
118.43	457.151	593.614	550.965	813.643	420.337
118.6	457.127	594.08	547.087	811.961	421.195
118.77	459.127	592.498	526.234	817.422	419.947
118.93
119.1
119.27
119.43
119.6
119.77
119.93
120.1

## Sheet: Figure2F
Below Panel				Top Panel
Relative Half Life (CRY1R293AW399L-LUC)					Relative Bioluminescence
M47 (µM)					M47 (µM)
0	2.5	5	10	time (h)	0	2.5	5	10
1.0235	1.0749	0.9295	1.0392	0	1	1	1	1
1.0273	0.9423	1.0146	1.0773	0.17	0.960805	0.960135	0.958472	0.960576
1.0141	0.9179	0.9063	0.9336	0.33	0.92532	0.924069	0.920963	0.924892
1.0998	0.9833	0.8926	1.1045	0.5	0.889052	0.887231	0.882718	0.888429
0.868	0.9917	0.9238	1.026	0.67	0.854205	0.851862	0.84606	0.853404
				0.83	0.822657	0.819862	0.812951	0.821702
				1	0.790413	0.787179	0.77919	0.789307
				1.17	0.759432	0.755798	0.746832	0.758189
				1.33	0.731384	0.727407	0.717606	0.730024
				1.5	0.702718	0.698409	0.687805	0.701244
				1.67	0.675175	0.670567	0.659242	0.673598
				1.83	0.650239	0.645378	0.633443	0.648575
				2	0.624752	0.61965	0.607137	0.623005
				2.17	0.600265	0.594948	0.581924	0.598444
				2.33	0.578096	0.572599	0.559151	0.576213
				2.5	0.555437	0.549773	0.535931	0.553496
				2.67	0.533667	0.527856	0.513675	0.531675
				2.83	0.513957	0.508028	0.493573	0.511925
				3	0.493812	0.487775	0.473076	0.491743
				3.17	0.474457	0.46833	0.45343	0.472356
				3.33	0.456934	0.450738	0.435685	0.454809
				3.5	0.439024	0.432769	0.417592	0.436879
				3.67	0.421817	0.415517	0.40025	0.419655
				3.83	0.406238	0.399909	0.384587	0.404066
				4	0.390315	0.383966	0.368616	0.388136
				4.17	0.375017	0.36866	0.353308	0.372834
				4.33	0.361167	0.354811	0.339482	0.358984
				4.5	0.347011	0.340667	0.325384	0.344831
				4.67	0.333409	0.327086	0.311871	0.331237
				4.83	0.321096	0.3148	0.299667	0.318932
				5	0.30851	0.30225	0.287222	0.306358
				5.17	0.296418	0.290201	0.275294	0.294281
				5.33	0.285471	0.2793	0.264521	0.283348
				5.5	0.274282	0.268166	0.253536	0.272178
				5.67	0.263531	0.257475	0.243007	0.261447
				5.83	0.253798	0.247804	0.233497	0.251735
				6	0.24385	0.237925	0.223801	0.241811
				6.17	0.234293	0.22844	0.214507	0.232278
				6.33	0.22564	0.219859	0.206112	0.223649
				6.5	0.216796	0.211094	0.197553	0.214832
				6.67	0.208298	0.202679	0.189349	0.206362
				6.83	0.200605	0.195066	0.181939	0.198696
				7	0.192743	0.187289	0.174383	0.190863
				7.17	0.185188	0.179823	0.167141	0.183338
				7.33	0.178348	0.173068	0.160601	0.176528
				7.5	0.171358	0.166169	0.153931	0.169568
				7.67	0.164642	0.159545	0.147539	0.162883
				7.83	0.158561	0.153552	0.141765	0.156832
				8	0.152346	0.14743	0.135878	0.150649
				8.17	0.146375	0.141553	0.130235	0.14471
				8.33	0.140969	0.136236	0.125138	0.139335
				8.5	0.135444	0.130805	0.119942	0.133841
				8.67	0.130135	0.12559	0.114961	0.128565
				8.83	0.125329	0.120872	0.110462	0.123789
				9	0.120416	0.116054	0.105875	0.118909
				9.17	0.115697	0.111427	0.101478	0.114221
				9.33	0.111424	0.107242	0.0975066	0.109978
				9.5	0.107056	0.102967	0.0934574	0.105642
				9.67	0.10286	0.0988619	0.0895762	0.101477
				9.83	0.0990613	0.0951483	0.0860708	0.0977074
				10	0.0951786	0.0913552	0.0824964	0.0938554

## Sheet: Figure2G
Left Panel							Middle Panel						Right Panel
														Relative Ubiquitin/CRY1
													MG132	-	+	+
													DMSO	+	+	-
													M47	-	-	+
														1.216	2.625	3.93
														0.784	1.225	3.011
														1	1.73	3.48

## Sheet: Figure3A
Left Panel						Right Panel

## Sheet: Figure4A
Left Panel Western Blots						Right Panel Quantification
						CRY1
						Time (h) After DXM	DMSO			M47
						24	1	1	1	0.855789	0.792301	0.788396
						28	1.01093	1.51005	1.67269	0.808852	0.682562	0.77464
						32	1.63463	1.2866	1.58895	0.783546	1.08407	1.04238
						36	1.53252	1.4601	2.06386	1.02777	1.42944	1.61485
						40	1.08092	1.14249	1.23829	0.547954	1.28655	1.05814
						44	1.81517	1.40026	1.04098	1.19854	0.689503	0.427983
						CRY2
						Time (h) After DXM	DMSO			M47
						24	1	1	1	1.93207	0.858043	1.35033
						28	1.82499	1.99887	1.27953	2.63552	0.936114	0.90632
						32	2.32206	1.89449	2.17855	2.44675	1.77188	1.49103
						36	2.14794	2.34961	2.65523	2.4422	2.26785	2.22146
						40	1.67348	1.58563	1.89868	1.96349	2.27665	2.15872
						44	2.25841	1.74503	1.06319	2.20331	1.23102	0.385995
						CLOCK
						Time (h) After DXM	DMSO			M47
						24	1	1	1	0.853498	2.11698	1.12761
						28	1.23672	2.97572	0.618691	1.45019	1.5519	1.65282
						32	0.985232	1.84242	1.62895	1.33523	2.58124	1.06328
						36	1.08805	2.62153	1.02956	1.01464	2.29108	1.24954
						40	0.682261	1.89787	0.89292	0.81291	1.99959	0.663404
						44	0.722168	2.04386	1.27983	0.635226	1.12461	1.34045
						BMAL1
						Time (h) After DXM	DMSO			M47
						24	1	1	1	2.161	1.185	1.381
						28	2.736	0.963	1.191	0.572	0.612	0.62
						32	2.323	1.306	1.461	0.657	1.381	0.751
						36	1.486	1.055	2.784	1.393	1.132	1.492
						40	1.398	1.133	1.32	2.104	0.761	1.011
						44	1.55	1.511	1.491	0.675	0.663	0.676

[truncated: 28 more sheets: Figure4B, Figure 5A, Figure 5B, Figure 5C, Figure 5D, Figure 6A, Figure 6B, Figure 6C, Figure 6D, Figure7A, Figure7B, Figure7C, Figure7D, Figure8A, Figure8B, Figure8C, Table1, Table 2, FigureS1A, FigureS1B …]
